# Supplementary material for: Amorphous/crystalline interwoven multipods with high Co/Ni activity for wide-temperature-range sodium-sulfur batteries
Source: Nat Commun. 2026 Mar 10;17:2333. doi: 10.1038/s41467-026-69749-7 (PMC12979862; doi:10.1038/s41467-026-69749-7)
Supplement: Supplementary file 3 — Supplementary Data 1 [file 41467_2026_69749_MOESM3_ESM.zip]

Archive with 24 entries (23 files):
- Supplementary Data 1/
- Supplementary Data 1/1 AC-CONIS.cif
- Supplementary Data 1/10 C-AC-CONIS-Na2S2.cif
- Supplementary Data 1/11 C-AC-CONIS-Na2S4.cif
- Supplementary Data 1/12 C-AC-CONIS-Na2S6.cif
- Supplementary Data 1/13 C-AC-CONIS-Na2S8.cif
- Supplementary Data 1/14 C-AC-CONIS-S8.cif
- Supplementary Data 1/15 C-CONIS-Na2S.cif
- Supplementary Data 1/16 C-CONIS-Na2S2.cif
- Supplementary Data 1/17 C-CONIS-Na2S4.cif
- Supplementary Data 1/18 C-CONIS-Na2S6.cif
- Supplementary Data 1/19 C-CONIS-Na2S8.cif
- Supplementary Data 1/2 C-CONIS.cif
- Supplementary Data 1/20 C-CONIS-S8.cif
- Supplementary Data 1/21 NEB   A-AC-CoNiS.cif
- Supplementary Data 1/22 NEB   C-AC-CoNiS.cif
- Supplementary Data 1/23 NEB   C-CoNiS.cif
- Supplementary Data 1/3 A-AC-CONIS-Na2S.cif
- Supplementary Data 1/4 A-AC-CONIS-Na2S2.cif
- Supplementary Data 1/5 A-AC-CONIS-Na2S4.cif
- Supplementary Data 1/6 A-AC-CONIS-Na2S6.cif
- Supplementary Data 1/7 A-AC-CONIS-Na2S8.cif
- Supplementary Data 1/8 A-AC-CONIS-S8.cif
- Supplementary Data 1/9 C-AC-CONIS-Na2S.cif
