# Supplementary material for: Amorphous/crystalline interwoven multipods with high Co/Ni activity for wide-temperature-range sodium-sulfur batteries
Source: Nat Commun. 2026 Mar 10;17:2333. doi: 10.1038/s41467-026-69749-7 (PMC12979862; doi:10.1038/s41467-026-69749-7)
Supplement: Supplementary file 3 — Supplementary Data 1 [file 41467_2026_69749_MOESM3_ESM.zip › Supplementary Data 1/15 C-CONIS-Na2S.cif]

#======================================================================
# CRYSTAL DATA
#----------------------------------------------------------------------
data_VESTA_phase_1

_chemical_name_common                  'Co Ni S  Na                           '
_cell_length_a                         29.790001
_cell_length_b                         14.043100
_cell_length_c                         30.418900
_cell_angle_alpha                      90.000000
_cell_angle_beta                       90.000000
_cell_angle_gamma                      103.633003
_cell_volume                           12367.025539
_space_group_name_H-M_alt              'P 1'
_space_group_IT_number                 1

loop_
_space_group_symop_operation_xyz
   'x, y, z'

loop_
   _atom_site_label
   _atom_site_occupancy
   _atom_site_fract_x
   _atom_site_fract_y
   _atom_site_fract_z
   _atom_site_adp_type
   _atom_site_U_iso_or_equiv
   _atom_site_type_symbol
   Co1        1.0     0.294340     0.243010     0.180080    Uiso  ? Co
   Co2        1.0     0.088450     0.890070     0.140500    Uiso  ? Co
   Co3        1.0     0.161980     0.176830     0.130600    Uiso  ? Co
   Co4        1.0     0.367870     0.529770     0.170190    Uiso  ? Co
   Co5        1.0     0.559040     0.500360     0.110810    Uiso  ? Co
   Co6        1.0     0.559040     0.000360     0.110810    Uiso  ? Co
   Co7        1.0     0.353160     0.147420     0.071220    Uiso  ? Co
   Co8        1.0     0.353160     0.647420     0.071220    Uiso  ? Co
   Co9        1.0     0.250220     0.720950     0.051430    Uiso  ? Co
   Co10       1.0     0.073750     0.132720     0.209770    Uiso  ? Co
   Co11       1.0     0.456100     0.573890     0.091010    Uiso  ? Co
   Co12       1.0     0.206100     0.823890     0.091010    Uiso  ? Co
   Co13       1.0     0.206100     0.323890     0.091010    Uiso  ? Co
   Co14       1.0     0.603160     0.897420     0.071220    Uiso  ? Co
   Co15       1.0     0.397280     0.044480     0.031630    Uiso  ? Co
   Co16       1.0     0.220810     0.956250     0.189980    Uiso  ? Co
   Co17       1.0     0.411980     0.926830     0.130600    Uiso  ? Co
   Co18       1.0     0.411980     0.426830     0.130600    Uiso  ? Co
   Co19       1.0     0.514920     0.353300     0.150390    Uiso  ? Co
   Co20       1.0     0.309040     0.500360     0.110810    Uiso  ? Co
   Co21       1.0     0.882570     0.537130     0.100910    Uiso  ? Co
   Co22       1.0     0.676690     0.184190     0.061320    Uiso  ? Co
   Co23       1.0     0.750220     0.970950     0.051430    Uiso  ? Co
   Co24       1.0     0.573750     0.382720     0.209770    Uiso  ? Co
   Co25       1.0     0.956100     0.823890     0.091010    Uiso  ? Co
   Co26       1.0     0.147280     0.544480     0.031630    Uiso  ? Co
   Co27       1.0     0.970810     0.956250     0.189980    Uiso  ? Co
   Co28       1.0     0.147280     0.044480     0.031630    Uiso  ? Co
   Co29       1.0     0.970810     0.456250     0.189980    Uiso  ? Co
   Co30       1.0     0.764920     0.853300     0.150390    Uiso  ? Co
   Co31       1.0     0.764920     0.353300     0.150390    Uiso  ? Co
   Co32       1.0     0.661980     0.926830     0.130600    Uiso  ? Co
   Co33       1.0     0.867870     0.279770     0.170190    Uiso  ? Co
   Co34       1.0     0.617870     0.529770     0.170190    Uiso  ? Co
   Co35       1.0     0.617870     0.029770     0.170190    Uiso  ? Co
   Co36       1.0     0.000220     0.470950     0.051430    Uiso  ? Co
   Co37       1.0     0.000220     0.970950     0.051430    Uiso  ? Co
   Co38       1.0     0.014920     0.103300     0.150390    Uiso  ? Co
   Co39       1.0     0.809040     0.250360     0.110810    Uiso  ? Co
   Co40       1.0     0.823750     0.632720     0.209770    Uiso  ? Co
   Co41       1.0     0.823750     0.132720     0.209770    Uiso  ? Co
   Co42       1.0     0.103160     0.147420     0.071220    Uiso  ? Co
   Co43       1.0     0.897280     0.294480     0.031630    Uiso  ? Co
   Co44       1.0     0.720810     0.706250     0.189980    Uiso  ? Co
   Ni1        1.0     0.294340     0.743010     0.180080    Uiso  ? Ni
   Ni2        1.0     0.088450     0.390070     0.140500    Uiso  ? Ni
   Ni3        1.0     0.161980     0.676830     0.130600    Uiso  ? Ni
   Ni4        1.0     0.367870     0.029770     0.170190    Uiso  ? Ni
   Ni5        1.0     0.559040     0.250360     0.110810    Uiso  ? Ni
   Ni6        1.0     0.559040     0.750360     0.110810    Uiso  ? Ni
   Ni7        1.0     0.353160     0.897420     0.071220    Uiso  ? Ni
   Ni8        1.0     0.353160     0.397420     0.071220    Uiso  ? Ni
   Ni9        1.0     0.250220     0.220950     0.051430    Uiso  ? Ni
   Ni10       1.0     0.073750     0.632720     0.209770    Uiso  ? Ni
   Ni11       1.0     0.456100     0.073890     0.091010    Uiso  ? Ni
   Ni12       1.0     0.411980     0.176830     0.130600    Uiso  ? Ni
   Ni13       1.0     0.411980     0.676830     0.130600    Uiso  ? Ni
   Ni14       1.0     0.603160     0.397420     0.071220    Uiso  ? Ni
   Ni15       1.0     0.220810     0.456250     0.189980    Uiso  ? Ni
   Ni16       1.0     0.397280     0.544480     0.031630    Uiso  ? Ni
   Ni17       1.0     0.206100     0.573890     0.091010    Uiso  ? Ni
   Ni18       1.0     0.206100     0.073890     0.091010    Uiso  ? Ni
   Ni19       1.0     0.514920     0.853300     0.150390    Uiso  ? Ni
   Ni20       1.0     0.309040     0.000360     0.110810    Uiso  ? Ni
   Ni21       1.0     0.882570     0.037130     0.100910    Uiso  ? Ni
   Ni22       1.0     0.676690     0.684190     0.061320    Uiso  ? Ni
   Ni23       1.0     0.750220     0.470950     0.051430    Uiso  ? Ni
   Ni24       1.0     0.573750     0.882720     0.209770    Uiso  ? Ni
   Ni25       1.0     0.956100     0.323890     0.091010    Uiso  ? Ni
   Ni26       1.0     0.764920     0.603300     0.150390    Uiso  ? Ni
   Ni27       1.0     0.764920     0.103300     0.150390    Uiso  ? Ni
   Ni28       1.0     0.147280     0.794480     0.031630    Uiso  ? Ni
   Ni29       1.0     0.970810     0.206250     0.189980    Uiso  ? Ni
   Ni30       1.0     0.147280     0.294480     0.031630    Uiso  ? Ni
   Ni31       1.0     0.970810     0.706250     0.189980    Uiso  ? Ni
   Ni32       1.0     0.661980     0.426830     0.130600    Uiso  ? Ni
   Ni33       1.0     0.867870     0.779770     0.170190    Uiso  ? Ni
   Ni34       1.0     0.823750     0.882720     0.209770    Uiso  ? Ni
   Ni35       1.0     0.823750     0.382720     0.209770    Uiso  ? Ni
   Ni36       1.0     0.014920     0.603300     0.150390    Uiso  ? Ni
   Ni37       1.0     0.809040     0.750360     0.110810    Uiso  ? Ni
   Ni38       1.0     0.617870     0.279770     0.170190    Uiso  ? Ni
   Ni39       1.0     0.617870     0.779770     0.170190    Uiso  ? Ni
   Ni40       1.0     0.000220     0.220950     0.051430    Uiso  ? Ni
   Ni41       1.0     0.000220     0.720950     0.051430    Uiso  ? Ni
   Ni42       1.0     0.103160     0.647420     0.071220    Uiso  ? Ni
   Ni43       1.0     0.897280     0.794480     0.031630    Uiso  ? Ni
   Ni44       1.0     0.720810     0.206250     0.189980    Uiso  ? Ni
   S1         1.0     0.323750     0.257720     0.041530    Uiso  ? S
   S2         1.0     0.147280     0.669480     0.199880    Uiso  ? S
   S3         1.0     0.529630     0.110660     0.081120    Uiso  ? S
   S4         1.0     0.529630     0.610660     0.081120    Uiso  ? S
   S5         1.0     0.323750     0.757720     0.041530    Uiso  ? S
   S6         1.0     0.147280     0.169480     0.199880    Uiso  ? S
   S7         1.0     0.235510     0.963600     0.120700    Uiso  ? S
   S8         1.0     0.441400     0.816540     0.160290    Uiso  ? S
   S9         1.0     0.441400     0.316540     0.160290    Uiso  ? S
   S10        1.0     0.235510     0.463600     0.120700    Uiso  ? S
   S11        1.0     0.235510     0.713600     0.120700    Uiso  ? S
   S12        1.0     0.235510     0.213600     0.120700    Uiso  ? S
   S13        1.0     0.441400     0.066540     0.160290    Uiso  ? S
   S14        1.0     0.441400     0.566540     0.160290    Uiso  ? S
   S15        1.0     0.529630     0.360660     0.081120    Uiso  ? S
   S16        1.0     0.529630     0.860660     0.081120    Uiso  ? S
   S17        1.0     0.323750     0.007720     0.041530    Uiso  ? S
   S18        1.0     0.147280     0.419480     0.199880    Uiso  ? S
   S19        1.0     0.323750     0.507720     0.041530    Uiso  ? S
   S20        1.0     0.147280     0.919480     0.199880    Uiso  ? S
   S21        1.0     0.132570     0.787130     0.100910    Uiso  ? S
   S22        1.0     0.132570     0.287130     0.100910    Uiso  ? S
   S23        1.0     0.338450     0.140070     0.140500    Uiso  ? S
   S24        1.0     0.338450     0.640070     0.140500    Uiso  ? S
   S25        1.0     0.044340     0.993010     0.180080    Uiso  ? S
   S26        1.0     0.044340     0.493010     0.180080    Uiso  ? S
   S27        1.0     0.426690     0.934190     0.061320    Uiso  ? S
   S28        1.0     0.426690     0.434190     0.061320    Uiso  ? S
   S29        1.0     0.132570     0.537130     0.100910    Uiso  ? S
   S30        1.0     0.132570     0.037130     0.100910    Uiso  ? S
   S31        1.0     0.338450     0.890070     0.140500    Uiso  ? S
   S32        1.0     0.338450     0.390070     0.140500    Uiso  ? S
   S33        1.0     0.044340     0.243010     0.180080    Uiso  ? S
   S34        1.0     0.044340     0.743010     0.180080    Uiso  ? S
   S35        1.0     0.426690     0.184190     0.061320    Uiso  ? S
   S36        1.0     0.426690     0.684190     0.061320    Uiso  ? S
   S37        1.0     0.735510     0.963600     0.120700    Uiso  ? S
   S38        1.0     0.941400     0.816540     0.160290    Uiso  ? S
   S39        1.0     0.941400     0.316540     0.160290    Uiso  ? S
   S40        1.0     0.735510     0.463600     0.120700    Uiso  ? S
   S41        1.0     0.823750     0.257720     0.041530    Uiso  ? S
   S42        1.0     0.647280     0.669480     0.199880    Uiso  ? S
   S43        1.0     0.029630     0.110660     0.081120    Uiso  ? S
   S44        1.0     0.029630     0.610660     0.081120    Uiso  ? S
   S45        1.0     0.823750     0.757720     0.041530    Uiso  ? S
   S46        1.0     0.647280     0.169480     0.199880    Uiso  ? S
   S47        1.0     0.823750     0.007720     0.041530    Uiso  ? S
   S48        1.0     0.647280     0.419480     0.199880    Uiso  ? S
   S49        1.0     0.823750     0.507720     0.041530    Uiso  ? S
   S50        1.0     0.647280     0.919480     0.199880    Uiso  ? S
   S51        1.0     0.029630     0.360660     0.081120    Uiso  ? S
   S52        1.0     0.029630     0.860660     0.081120    Uiso  ? S
   S53        1.0     0.941400     0.066540     0.160290    Uiso  ? S
   S54        1.0     0.941400     0.566540     0.160290    Uiso  ? S
   S55        1.0     0.735510     0.713600     0.120700    Uiso  ? S
   S56        1.0     0.735510     0.213600     0.120700    Uiso  ? S
   S57        1.0     0.544340     0.493010     0.180080    Uiso  ? S
   S58        1.0     0.544340     0.993010     0.180080    Uiso  ? S
   S59        1.0     0.926690     0.434190     0.061320    Uiso  ? S
   S60        1.0     0.926690     0.934190     0.061320    Uiso  ? S
   S61        1.0     0.632570     0.287130     0.100910    Uiso  ? S
   S62        1.0     0.632570     0.787130     0.100910    Uiso  ? S
   S63        1.0     0.838450     0.640070     0.140500    Uiso  ? S
   S64        1.0     0.838450     0.140070     0.140500    Uiso  ? S
   S65        1.0     0.544340     0.243010     0.180080    Uiso  ? S
   S66        1.0     0.544340     0.743010     0.180080    Uiso  ? S
   S67        1.0     0.926690     0.184190     0.061320    Uiso  ? S
   S68        1.0     0.926690     0.684190     0.061320    Uiso  ? S
   S69        1.0     0.632570     0.537130     0.100910    Uiso  ? S
   S70        1.0     0.632570     0.037130     0.100910    Uiso  ? S
   S71        1.0     0.838450     0.890070     0.140500    Uiso  ? S
   S72        1.0     0.838450     0.390070     0.140500    Uiso  ? S
   S73        1.0     0.782800     0.733189     0.232099    Uiso  ? S
   Na1        1.0     0.716412     0.864414     0.242883    Uiso  ? Na
   Na2        1.0     0.703108     0.559151     0.250524    Uiso  ? Na
