# Supplementary material for: Amorphous/crystalline interwoven multipods with high Co/Ni activity for wide-temperature-range sodium-sulfur batteries
Source: Nat Commun. 2026 Mar 10;17:2333. doi: 10.1038/s41467-026-69749-7 (PMC12979862; doi:10.1038/s41467-026-69749-7)
Supplement: Supplementary file 3 — Supplementary Data 1 [file 41467_2026_69749_MOESM3_ESM.zip › Supplementary Data 1/21 NEB A-AC-CoNiS.cif]

#======================================================================
# CRYSTAL DATA
#----------------------------------------------------------------------
data_VESTA_phase_1

_chemical_name_common                  'CONTCAR\(6)'
_cell_length_a                         26.860001
_cell_length_b                         14.043100
_cell_length_c                         30.418900
_cell_angle_alpha                      90.000000
_cell_angle_beta                       90.000000
_cell_angle_gamma                      103.633003
_cell_volume                           11150.664764
_space_group_name_H-M_alt              'P 1'
_space_group_IT_number                 1

loop_
_space_group_symop_operation_xyz
   'x, y, z'

loop_
   _atom_site_label
   _atom_site_occupancy
   _atom_site_fract_x
   _atom_site_fract_y
   _atom_site_fract_z
   _atom_site_adp_type
   _atom_site_U_iso_or_equiv
   _atom_site_type_symbol
   Co1        1.0     0.326450     0.243010     0.180080    Uiso  0.012670 Co
   Co2        1.0     0.098100     0.890070     0.140500    Uiso  0.012670 Co
   Co3        1.0     0.179650     0.176830     0.130600    Uiso  0.012670 Co
   Co4        1.0     0.408000     0.529770     0.170190    Uiso  0.012670 Co
   Co5        1.0     0.391680     0.147420     0.071220    Uiso  0.012670 Co
   Co6        1.0     0.391680     0.647420     0.071220    Uiso  0.012670 Co
   Co7        1.0     0.277520     0.720950     0.051430    Uiso  0.012670 Co
   Co8        1.0     0.081800     0.132720     0.209770    Uiso  0.012670 Co
   Co9        1.0     0.228580     0.823890     0.091010    Uiso  0.012670 Co
   Co10       1.0     0.228580     0.323890     0.091010    Uiso  0.012670 Co
   Co11       1.0     0.440620     0.044480     0.031630    Uiso  0.012670 Co
   Co12       1.0     0.244900     0.956250     0.189980    Uiso  0.012670 Co
   Co13       1.0     0.342750     0.500360     0.110810    Uiso  0.012670 Co
   Co14       1.0     0.163350     0.544480     0.031630    Uiso  0.012670 Co
   Co15       1.0     0.163350     0.044480     0.031630    Uiso  0.012670 Co
   Co16       1.0     0.000240     0.470950     0.051430    Uiso  0.012670 Co
   Co17       1.0     0.000240     0.970950     0.051430    Uiso  0.012670 Co
   Co18       1.0     0.016550     0.103300     0.150390    Uiso  0.012670 Co
   Co19       1.0     0.114410     0.147420     0.071220    Uiso  0.012670 Co
   Co20       1.0     0.851090     0.528880     0.109380    Uiso  0.012670 Co
   Co21       1.0     0.917500     0.801540     0.090150    Uiso  0.012670 Co
   Co22       1.0     0.944220     0.966540     0.195830    Uiso  0.012670 Co
   Co23       1.0     0.951170     0.485010     0.196240    Uiso  0.012670 Co
   Co24       1.0     0.843790     0.295830     0.169220    Uiso  0.012670 Co
   Co25       1.0     0.775350     0.273830     0.103070    Uiso  0.012670 Co
   Co26       1.0     0.775690     0.620960     0.203450    Uiso  0.012670 Co
   Co27       1.0     0.789930     0.180400     0.204830    Uiso  0.012670 Co
   Co28       1.0     0.864910     0.293640     0.049480    Uiso  0.012670 Co
   Co29       1.0     0.499940     0.520660     0.107450    Uiso  0.012670 Co
   Co30       1.0     0.551880     0.057310     0.116280    Uiso  0.012670 Co
   Co31       1.0     0.519380     0.905510     0.071790    Uiso  0.012670 Co
   Co32       1.0     0.459080     0.373630     0.134910    Uiso  0.012670 Co
   Co33       1.0     0.633040     0.233630     0.096980    Uiso  0.012670 Co
   Co34       1.0     0.710820     0.947140     0.093960    Uiso  0.012670 Co
   Co35       1.0     0.514490     0.414570     0.194700    Uiso  0.012670 Co
   Co36       1.0     0.729150     0.918870     0.154420    Uiso  0.012670 Co
   Co37       1.0     0.726030     0.410690     0.138730    Uiso  0.012670 Co
   Co38       1.0     0.587670     0.925410     0.127990    Uiso  0.012670 Co
   Co39       1.0     0.571820     0.558420     0.145710    Uiso  0.012670 Co
   Co40       1.0     0.606590     0.053420     0.167720    Uiso  0.012670 Co
   Co41       1.0     0.674020     0.722330     0.173130    Uiso  0.012670 Co
   Ni42       1.0     0.326450     0.743010     0.180080    Uiso  0.012670 Ni
   Ni43       1.0     0.098100     0.390070     0.140500    Uiso  0.012670 Ni
   Ni44       1.0     0.179650     0.676830     0.130600    Uiso  0.012670 Ni
   Ni45       1.0     0.408000     0.029770     0.170190    Uiso  0.012670 Ni
   Ni46       1.0     0.391680     0.897420     0.071220    Uiso  0.012670 Ni
   Ni47       1.0     0.391680     0.397420     0.071220    Uiso  0.012670 Ni
   Ni48       1.0     0.277520     0.220950     0.051430    Uiso  0.012670 Ni
   Ni49       1.0     0.081800     0.632720     0.209770    Uiso  0.012670 Ni
   Ni50       1.0     0.244900     0.456250     0.189980    Uiso  0.012670 Ni
   Ni51       1.0     0.440620     0.544480     0.031630    Uiso  0.012670 Ni
   Ni52       1.0     0.228580     0.573890     0.091010    Uiso  0.012670 Ni
   Ni53       1.0     0.228580     0.073890     0.091010    Uiso  0.012670 Ni
   Ni54       1.0     0.342750     0.000360     0.110810    Uiso  0.012670 Ni
   Ni55       1.0     0.163350     0.794480     0.031630    Uiso  0.012670 Ni
   Ni56       1.0     0.163350     0.294480     0.031630    Uiso  0.012670 Ni
   Ni57       1.0     0.016550     0.603300     0.150390    Uiso  0.012670 Ni
   Ni58       1.0     0.000240     0.220950     0.051430    Uiso  0.012670 Ni
   Ni59       1.0     0.000240     0.720950     0.051430    Uiso  0.012670 Ni
   Ni60       1.0     0.114410     0.647420     0.071220    Uiso  0.012670 Ni
   Ni61       1.0     0.856060     0.049860     0.102860    Uiso  0.012670 Ni
   Ni62       1.0     0.939790     0.337140     0.090620    Uiso  0.012670 Ni
   Ni63       1.0     0.906070     0.220460     0.190980    Uiso  0.012670 Ni
   Ni64       1.0     0.928400     0.724850     0.189940    Uiso  0.012670 Ni
   Ni65       1.0     0.781570     0.897100     0.210460    Uiso  0.012670 Ni
   Ni66       1.0     0.768940     0.376130     0.209580    Uiso  0.012670 Ni
   Ni67       1.0     0.769020     0.762700     0.106060    Uiso  0.012670 Ni
   Ni68       1.0     0.848370     0.770040     0.034690    Uiso  0.012670 Ni
   Ni69       1.0     0.496060     0.259000     0.109810    Uiso  0.012670 Ni
   Ni70       1.0     0.522530     0.744630     0.111350    Uiso  0.012670 Ni
   Ni71       1.0     0.533710     0.395820     0.071920    Uiso  0.012670 Ni
   Ni72       1.0     0.472950     0.858360     0.129690    Uiso  0.012670 Ni
   Ni73       1.0     0.613760     0.679960     0.104730    Uiso  0.012670 Ni
   Ni74       1.0     0.715080     0.513880     0.060180    Uiso  0.012670 Ni
   Ni75       1.0     0.515200     0.886660     0.209820    Uiso  0.012670 Ni
   Ni76       1.0     0.725940     0.106460     0.154170    Uiso  0.012670 Ni
   Ni77       1.0     0.641110     0.419980     0.114890    Uiso  0.012670 Ni
   Ni78       1.0     0.565780     0.312470     0.159140    Uiso  0.012670 Ni
   Sn79       1.0     0.846550     0.788720     0.161670    Uiso  0.012670 Sn
   Sn80       1.0     0.722860     0.560760     0.139440    Uiso  0.012670 Sn
   Sn81       1.0     0.583020     0.783590     0.178810    Uiso  0.012670 Sn
   Sn82       1.0     0.698170     0.269600     0.191430    Uiso  0.012670 Sn
   S83        1.0     0.359070     0.257720     0.041530    Uiso  0.012670 S
   S84        1.0     0.163350     0.669480     0.199880    Uiso  0.012670 S
   S85        1.0     0.359070     0.757720     0.041530    Uiso  0.012670 S
   S86        1.0     0.163350     0.169480     0.199880    Uiso  0.012670 S
   S87        1.0     0.261200     0.963600     0.120700    Uiso  0.012670 S
   S88        1.0     0.261200     0.463600     0.120700    Uiso  0.012670 S
   S89        1.0     0.261200     0.713600     0.120700    Uiso  0.012670 S
   S90        1.0     0.261200     0.213600     0.120700    Uiso  0.012670 S
   S91        1.0     0.359070     0.007720     0.041530    Uiso  0.012670 S
   S92        1.0     0.163350     0.419480     0.199880    Uiso  0.012670 S
   S93        1.0     0.359070     0.507720     0.041530    Uiso  0.012670 S
   S94        1.0     0.163350     0.919480     0.199880    Uiso  0.012670 S
   S95        1.0     0.147030     0.787130     0.100910    Uiso  0.012670 S
   S96        1.0     0.147030     0.287130     0.100910    Uiso  0.012670 S
   S97        1.0     0.375370     0.140070     0.140500    Uiso  0.012670 S
   S98        1.0     0.375370     0.640070     0.140500    Uiso  0.012670 S
   S99        1.0     0.049180     0.993010     0.180080    Uiso  0.012670 S
   S100       1.0     0.049180     0.493010     0.180080    Uiso  0.012670 S
   S101       1.0     0.147030     0.537130     0.100910    Uiso  0.012670 S
   S102       1.0     0.147030     0.037130     0.100910    Uiso  0.012670 S
   S103       1.0     0.375370     0.890070     0.140500    Uiso  0.012670 S
   S104       1.0     0.375370     0.390070     0.140500    Uiso  0.012670 S
   S105       1.0     0.049180     0.243010     0.180080    Uiso  0.012670 S
   S106       1.0     0.049180     0.743010     0.180080    Uiso  0.012670 S
   S107       1.0     0.032860     0.110660     0.081120    Uiso  0.012670 S
   S108       1.0     0.032860     0.610660     0.081120    Uiso  0.012670 S
   S109       1.0     0.032860     0.360660     0.081120    Uiso  0.012670 S
   S110       1.0     0.032860     0.860660     0.081120    Uiso  0.012670 S
   S111       1.0     0.928340     0.850840     0.155130    Uiso  0.012670 S
   S112       1.0     0.930210     0.359490     0.162640    Uiso  0.012670 S
   S113       1.0     0.790420     0.262680     0.031190    Uiso  0.012670 S
   S114       1.0     0.770730     0.738870     0.035130    Uiso  0.012670 S
   S115       1.0     0.774160     0.000230     0.057000    Uiso  0.012670 S
   S116       1.0     0.771270     0.446720     0.064600    Uiso  0.012670 S
   S117       1.0     0.926040     0.095510     0.171770    Uiso  0.012670 S
   S118       1.0     0.926610     0.589630     0.157060    Uiso  0.012670 S
   S119       1.0     0.896980     0.446820     0.066820    Uiso  0.012670 S
   S120       1.0     0.888290     0.897310     0.058920    Uiso  0.012670 S
   S121       1.0     0.804490     0.650210     0.134340    Uiso  0.012670 S
   S122       1.0     0.805380     0.159010     0.135630    Uiso  0.012670 S
   S123       1.0     0.906910     0.186030     0.069570    Uiso  0.012670 S
   S124       1.0     0.892050     0.663550     0.058210    Uiso  0.012670 S
   S125       1.0     0.813680     0.907380     0.144400    Uiso  0.012670 S
   S126       1.0     0.810310     0.407900     0.150050    Uiso  0.012670 S
   S127       1.0     0.485310     0.134600     0.086060    Uiso  0.012670 S
   S128       1.0     0.499370     0.638400     0.070470    Uiso  0.012670 S
   S129       1.0     0.596480     0.452940     0.186110    Uiso  0.012670 S
   S130       1.0     0.600540     0.934940     0.205340    Uiso  0.012670 S
   S131       1.0     0.689730     0.797250     0.104290    Uiso  0.012670 S
   S132       1.0     0.698930     0.246650     0.124390    Uiso  0.012670 S
   S133       1.0     0.483070     0.253900     0.184740    Uiso  0.012670 S
   S134       1.0     0.480070     0.757790     0.181330    Uiso  0.012670 S
   S135       1.0     0.606540     0.523010     0.076660    Uiso  0.012670 S
   S136       1.0     0.633760     0.068660     0.084550    Uiso  0.012670 S
   S137       1.0     0.943040     0.488290     0.265680    Uiso  0.012670 S
   Na138      1.0     0.866520     0.561990     0.241020    Uiso  0.012670 Na
   Na139      1.0     0.887220     0.307770     0.267420    Uiso  0.012670 Na
   Na140      1.0     0.073240     0.379640     0.243910    Uiso  0.012670 Na
   Na141      1.0     1.022750     0.297250     0.243910    Uiso  0.012670 Na
   Na142      1.0     0.994220     0.280790     0.244340    Uiso  0.012670 Na
   Na143      1.0     0.967430     0.293840     0.249000    Uiso  0.012670 Na
   Na144      1.0     0.946030     0.322480     0.255720    Uiso  0.012670 Na
   Na145      1.0     0.917790     0.327820     0.262250    Uiso  0.012670 Na
   Na146      1.0     1.049900     0.333780     0.244050    Uiso  0.012670 Na
