# Supplementary material for: Amorphous/crystalline interwoven multipods with high Co/Ni activity for wide-temperature-range sodium-sulfur batteries
Source: Nat Commun. 2026 Mar 10;17:2333. doi: 10.1038/s41467-026-69749-7 (PMC12979862; doi:10.1038/s41467-026-69749-7)
Supplement: Supplementary file 3 — Supplementary Data 1 [file 41467_2026_69749_MOESM3_ESM.zip › Supplementary Data 1/23 NEB C-CoNiS.cif]

#======================================================================
# CRYSTAL DATA
#----------------------------------------------------------------------
data_VESTA_phase_1

_chemical_name_common                  'POSCAR'
_cell_length_a                         29.790001
_cell_length_b                         14.043100
_cell_length_c                         30.418900
_cell_angle_alpha                      90.000000
_cell_angle_beta                       90.000000
_cell_angle_gamma                      103.633003
_cell_volume                           12367.025539
_space_group_name_H-M_alt              'P 1'
_space_group_IT_number                 1

loop_
_space_group_symop_operation_xyz
   'x, y, z'

loop_
   _atom_site_label
   _atom_site_occupancy
   _atom_site_fract_x
   _atom_site_fract_y
   _atom_site_fract_z
   _atom_site_adp_type
   _atom_site_U_iso_or_equiv
   _atom_site_type_symbol
   Co1        1.0     0.294340     0.243010     0.180080    Uiso  0.012670 Co
   Co2        1.0     0.088450     0.890070     0.140500    Uiso  0.012670 Co
   Co3        1.0     0.161980     0.176830     0.130600    Uiso  0.012670 Co
   Co4        1.0     0.367870     0.529770     0.170190    Uiso  0.012670 Co
   Co5        1.0     0.559040     0.500360     0.110810    Uiso  0.012670 Co
   Co6        1.0     0.559040     0.000360     0.110810    Uiso  0.012670 Co
   Co7        1.0     0.353160     0.147420     0.071220    Uiso  0.012670 Co
   Co8        1.0     0.353160     0.647420     0.071220    Uiso  0.012670 Co
   Co9        1.0     0.250220     0.720950     0.051430    Uiso  0.012670 Co
   Co10       1.0     0.073750     0.132720     0.209770    Uiso  0.012670 Co
   Co11       1.0     0.456100     0.573890     0.091010    Uiso  0.012670 Co
   Co12       1.0     0.206100     0.823890     0.091010    Uiso  0.012670 Co
   Co13       1.0     0.206100     0.323890     0.091010    Uiso  0.012670 Co
   Co14       1.0     0.603160     0.897420     0.071220    Uiso  0.012670 Co
   Co15       1.0     0.397280     0.044480     0.031630    Uiso  0.012670 Co
   Co16       1.0     0.220810     0.956250     0.189980    Uiso  0.012670 Co
   Co17       1.0     0.411980     0.926830     0.130600    Uiso  0.012670 Co
   Co18       1.0     0.411980     0.426830     0.130600    Uiso  0.012670 Co
   Co19       1.0     0.514920     0.353300     0.150390    Uiso  0.012670 Co
   Co20       1.0     0.309040     0.500360     0.110810    Uiso  0.012670 Co
   Co21       1.0     0.882570     0.537130     0.100910    Uiso  0.012670 Co
   Co22       1.0     0.676690     0.184190     0.061320    Uiso  0.012670 Co
   Co23       1.0     0.750220     0.970950     0.051430    Uiso  0.012670 Co
   Co24       1.0     0.573750     0.382720     0.209770    Uiso  0.012670 Co
   Co25       1.0     0.956100     0.823890     0.091010    Uiso  0.012670 Co
   Co26       1.0     0.147280     0.544480     0.031630    Uiso  0.012670 Co
   Co27       1.0     0.970810     0.956250     0.189980    Uiso  0.012670 Co
   Co28       1.0     0.147280     0.044480     0.031630    Uiso  0.012670 Co
   Co29       1.0     0.970810     0.456250     0.189980    Uiso  0.012670 Co
   Co30       1.0     0.764920     0.853300     0.150390    Uiso  0.012670 Co
   Co31       1.0     0.764920     0.353300     0.150390    Uiso  0.012670 Co
   Co32       1.0     0.661980     0.926830     0.130600    Uiso  0.012670 Co
   Co33       1.0     0.867870     0.279770     0.170190    Uiso  0.012670 Co
   Co34       1.0     0.617870     0.529770     0.170190    Uiso  0.012670 Co
   Co35       1.0     0.617870     0.029770     0.170190    Uiso  0.012670 Co
   Co36       1.0     0.000220     0.470950     0.051430    Uiso  0.012670 Co
   Co37       1.0     0.000220     0.970950     0.051430    Uiso  0.012670 Co
   Co38       1.0     0.014920     0.103300     0.150390    Uiso  0.012670 Co
   Co39       1.0     0.809040     0.250360     0.110810    Uiso  0.012670 Co
   Co40       1.0     0.823750     0.632720     0.209770    Uiso  0.012670 Co
   Co41       1.0     0.823750     0.132720     0.209770    Uiso  0.012670 Co
   Co42       1.0     0.103160     0.147420     0.071220    Uiso  0.012670 Co
   Co43       1.0     0.897280     0.294480     0.031630    Uiso  0.012670 Co
   Co44       1.0     0.720810     0.706250     0.189980    Uiso  0.012670 Co
   Ni45       1.0     0.294340     0.743010     0.180080    Uiso  0.012670 Ni
   Ni46       1.0     0.088450     0.390070     0.140500    Uiso  0.012670 Ni
   Ni47       1.0     0.161980     0.676830     0.130600    Uiso  0.012670 Ni
   Ni48       1.0     0.367870     0.029770     0.170190    Uiso  0.012670 Ni
   Ni49       1.0     0.559040     0.250360     0.110810    Uiso  0.012670 Ni
   Ni50       1.0     0.559040     0.750360     0.110810    Uiso  0.012670 Ni
   Ni51       1.0     0.353160     0.897420     0.071220    Uiso  0.012670 Ni
   Ni52       1.0     0.353160     0.397420     0.071220    Uiso  0.012670 Ni
   Ni53       1.0     0.250220     0.220950     0.051430    Uiso  0.012670 Ni
   Ni54       1.0     0.073750     0.632720     0.209770    Uiso  0.012670 Ni
   Ni55       1.0     0.456100     0.073890     0.091010    Uiso  0.012670 Ni
   Ni56       1.0     0.411980     0.176830     0.130600    Uiso  0.012670 Ni
   Ni57       1.0     0.411980     0.676830     0.130600    Uiso  0.012670 Ni
   Ni58       1.0     0.603160     0.397420     0.071220    Uiso  0.012670 Ni
   Ni59       1.0     0.220810     0.456250     0.189980    Uiso  0.012670 Ni
   Ni60       1.0     0.397280     0.544480     0.031630    Uiso  0.012670 Ni
   Ni61       1.0     0.206100     0.573890     0.091010    Uiso  0.012670 Ni
   Ni62       1.0     0.206100     0.073890     0.091010    Uiso  0.012670 Ni
   Ni63       1.0     0.514920     0.853300     0.150390    Uiso  0.012670 Ni
   Ni64       1.0     0.309040     0.000360     0.110810    Uiso  0.012670 Ni
   Ni65       1.0     0.882570     0.037130     0.100910    Uiso  0.012670 Ni
   Ni66       1.0     0.676690     0.684190     0.061320    Uiso  0.012670 Ni
   Ni67       1.0     0.750220     0.470950     0.051430    Uiso  0.012670 Ni
   Ni68       1.0     0.573750     0.882720     0.209770    Uiso  0.012670 Ni
   Ni69       1.0     0.956100     0.323890     0.091010    Uiso  0.012670 Ni
   Ni70       1.0     0.764920     0.603300     0.150390    Uiso  0.012670 Ni
   Ni71       1.0     0.764920     0.103300     0.150390    Uiso  0.012670 Ni
   Ni72       1.0     0.147280     0.794480     0.031630    Uiso  0.012670 Ni
   Ni73       1.0     0.970810     0.206250     0.189980    Uiso  0.012670 Ni
   Ni74       1.0     0.147280     0.294480     0.031630    Uiso  0.012670 Ni
   Ni75       1.0     0.970810     0.706250     0.189980    Uiso  0.012670 Ni
   Ni76       1.0     0.661980     0.426830     0.130600    Uiso  0.012670 Ni
   Ni77       1.0     0.867870     0.779770     0.170190    Uiso  0.012670 Ni
   Ni78       1.0     0.823750     0.882720     0.209770    Uiso  0.012670 Ni
   Ni79       1.0     0.823750     0.382720     0.209770    Uiso  0.012670 Ni
   Ni80       1.0     0.014920     0.603300     0.150390    Uiso  0.012670 Ni
   Ni81       1.0     0.809040     0.750360     0.110810    Uiso  0.012670 Ni
   Ni82       1.0     0.617870     0.279770     0.170190    Uiso  0.012670 Ni
   Ni83       1.0     0.617870     0.779770     0.170190    Uiso  0.012670 Ni
   Ni84       1.0     0.000220     0.220950     0.051430    Uiso  0.012670 Ni
   Ni85       1.0     0.000220     0.720950     0.051430    Uiso  0.012670 Ni
   Ni86       1.0     0.103160     0.647420     0.071220    Uiso  0.012670 Ni
   Ni87       1.0     0.897280     0.794480     0.031630    Uiso  0.012670 Ni
   Ni88       1.0     0.720810     0.206250     0.189980    Uiso  0.012670 Ni
   S89        1.0     0.323750     0.257720     0.041530    Uiso  0.012670 S
   S90        1.0     0.147280     0.669480     0.199880    Uiso  0.012670 S
   S91        1.0     0.529630     0.110660     0.081120    Uiso  0.012670 S
   S92        1.0     0.529630     0.610660     0.081120    Uiso  0.012670 S
   S93        1.0     0.323750     0.757720     0.041530    Uiso  0.012670 S
   S94        1.0     0.147280     0.169480     0.199880    Uiso  0.012670 S
   S95        1.0     0.235510     0.963600     0.120700    Uiso  0.012670 S
   S96        1.0     0.441400     0.816540     0.160290    Uiso  0.012670 S
   S97        1.0     0.441400     0.316540     0.160290    Uiso  0.012670 S
   S98        1.0     0.235510     0.463600     0.120700    Uiso  0.012670 S
   S99        1.0     0.235510     0.713600     0.120700    Uiso  0.012670 S
   S100       1.0     0.235510     0.213600     0.120700    Uiso  0.012670 S
   S101       1.0     0.441400     0.066540     0.160290    Uiso  0.012670 S
   S102       1.0     0.441400     0.566540     0.160290    Uiso  0.012670 S
   S103       1.0     0.529630     0.360660     0.081120    Uiso  0.012670 S
   S104       1.0     0.529630     0.860660     0.081120    Uiso  0.012670 S
   S105       1.0     0.323750     0.007720     0.041530    Uiso  0.012670 S
   S106       1.0     0.147280     0.419480     0.199880    Uiso  0.012670 S
   S107       1.0     0.323750     0.507720     0.041530    Uiso  0.012670 S
   S108       1.0     0.147280     0.919480     0.199880    Uiso  0.012670 S
   S109       1.0     0.132570     0.787130     0.100910    Uiso  0.012670 S
   S110       1.0     0.132570     0.287130     0.100910    Uiso  0.012670 S
   S111       1.0     0.338450     0.140070     0.140500    Uiso  0.012670 S
   S112       1.0     0.338450     0.640070     0.140500    Uiso  0.012670 S
   S113       1.0     0.044340     0.993010     0.180080    Uiso  0.012670 S
   S114       1.0     0.044340     0.493010     0.180080    Uiso  0.012670 S
   S115       1.0     0.426690     0.934190     0.061320    Uiso  0.012670 S
   S116       1.0     0.426690     0.434190     0.061320    Uiso  0.012670 S
   S117       1.0     0.132570     0.537130     0.100910    Uiso  0.012670 S
   S118       1.0     0.132570     0.037130     0.100910    Uiso  0.012670 S
   S119       1.0     0.338450     0.890070     0.140500    Uiso  0.012670 S
   S120       1.0     0.338450     0.390070     0.140500    Uiso  0.012670 S
   S121       1.0     0.044340     0.243010     0.180080    Uiso  0.012670 S
   S122       1.0     0.044340     0.743010     0.180080    Uiso  0.012670 S
   S123       1.0     0.426690     0.184190     0.061320    Uiso  0.012670 S
   S124       1.0     0.426690     0.684190     0.061320    Uiso  0.012670 S
   S125       1.0     0.735510     0.963600     0.120700    Uiso  0.012670 S
   S126       1.0     0.941400     0.816540     0.160290    Uiso  0.012670 S
   S127       1.0     0.941400     0.316540     0.160290    Uiso  0.012670 S
   S128       1.0     0.735510     0.463600     0.120700    Uiso  0.012670 S
   S129       1.0     0.823750     0.257720     0.041530    Uiso  0.012670 S
   S130       1.0     0.647280     0.669480     0.199880    Uiso  0.012670 S
   S131       1.0     0.029630     0.110660     0.081120    Uiso  0.012670 S
   S132       1.0     0.029630     0.610660     0.081120    Uiso  0.012670 S
   S133       1.0     0.823750     0.757720     0.041530    Uiso  0.012670 S
   S134       1.0     0.647280     0.169480     0.199880    Uiso  0.012670 S
   S135       1.0     0.823750     0.007720     0.041530    Uiso  0.012670 S
   S136       1.0     0.647280     0.419480     0.199880    Uiso  0.012670 S
   S137       1.0     0.823750     0.507720     0.041530    Uiso  0.012670 S
   S138       1.0     0.647280     0.919480     0.199880    Uiso  0.012670 S
   S139       1.0     0.029630     0.360660     0.081120    Uiso  0.012670 S
   S140       1.0     0.029630     0.860660     0.081120    Uiso  0.012670 S
   S141       1.0     0.941400     0.066540     0.160290    Uiso  0.012670 S
   S142       1.0     0.941400     0.566540     0.160290    Uiso  0.012670 S
   S143       1.0     0.735510     0.713600     0.120700    Uiso  0.012670 S
   S144       1.0     0.735510     0.213600     0.120700    Uiso  0.012670 S
   S145       1.0     0.544340     0.493010     0.180080    Uiso  0.012670 S
   S146       1.0     0.544340     0.993010     0.180080    Uiso  0.012670 S
   S147       1.0     0.926690     0.434190     0.061320    Uiso  0.012670 S
   S148       1.0     0.926690     0.934190     0.061320    Uiso  0.012670 S
   S149       1.0     0.632570     0.287130     0.100910    Uiso  0.012670 S
   S150       1.0     0.632570     0.787130     0.100910    Uiso  0.012670 S
   S151       1.0     0.838450     0.640070     0.140500    Uiso  0.012670 S
   S152       1.0     0.838450     0.140070     0.140500    Uiso  0.012670 S
   S153       1.0     0.544340     0.243010     0.180080    Uiso  0.012670 S
   S154       1.0     0.544340     0.743010     0.180080    Uiso  0.012670 S
   S155       1.0     0.926690     0.184190     0.061320    Uiso  0.012670 S
   S156       1.0     0.926690     0.684190     0.061320    Uiso  0.012670 S
   S157       1.0     0.632570     0.537130     0.100910    Uiso  0.012670 S
   S158       1.0     0.632570     0.037130     0.100910    Uiso  0.012670 S
   S159       1.0     0.838450     0.890070     0.140500    Uiso  0.012670 S
   S160       1.0     0.838450     0.390070     0.140500    Uiso  0.012670 S
   S161       1.0     0.782800     0.733190     0.232100    Uiso  0.012670 S
   Na162      1.0     0.716410     0.864410     0.242880    Uiso  0.012670 Na
   Na163      1.0     0.458870     0.448940     0.231470    Uiso  0.012670 Na
   Na164      1.0     0.488950     0.512340     0.235970    Uiso  0.012670 Na
   Na165      1.0     0.517330     0.573950     0.243110    Uiso  0.012670 Na
   Na166      1.0     0.582930     0.641740     0.256690    Uiso  0.012670 Na
   Na167      1.0     0.614300     0.620840     0.263630    Uiso  0.012670 Na
   Na168      1.0     0.645310     0.594130     0.261840    Uiso  0.012670 Na
   Na169      1.0     0.673630     0.559360     0.254490    Uiso  0.012670 Na
   Na170      1.0     0.549150     0.628990     0.249620    Uiso  0.012670 Na
