# Supplementary material for: Amorphous/crystalline interwoven multipods with high Co/Ni activity for wide-temperature-range sodium-sulfur batteries
Source: Nat Commun. 2026 Mar 10;17:2333. doi: 10.1038/s41467-026-69749-7 (PMC12979862; doi:10.1038/s41467-026-69749-7)
Supplement: Supplementary file 3 — Supplementary Data 1 [file 41467_2026_69749_MOESM3_ESM.zip › Supplementary Data 1/8 A-AC-CONIS-S8.cif]

#======================================================================
# CRYSTAL DATA
#----------------------------------------------------------------------
data_VESTA_phase_1

_chemical_name_common                  'Co Ni Sn S '
_cell_length_a                         26.860001
_cell_length_b                         14.043100
_cell_length_c                         30.418900
_cell_angle_alpha                      90.000000
_cell_angle_beta                       90.000000
_cell_angle_gamma                      103.633003
_cell_volume                           11150.664764
_space_group_name_H-M_alt              'P 1'
_space_group_IT_number                 1

loop_
_space_group_symop_operation_xyz
   'x, y, z'

loop_
   _atom_site_label
   _atom_site_occupancy
   _atom_site_fract_x
   _atom_site_fract_y
   _atom_site_fract_z
   _atom_site_adp_type
   _atom_site_U_iso_or_equiv
   _atom_site_type_symbol
   Co1        1.0     0.326450     0.243010     0.180080    Uiso  ? Co
   Co2        1.0     0.098100     0.890070     0.140500    Uiso  ? Co
   Co3        1.0     0.179650     0.176830     0.130600    Uiso  ? Co
   Co4        1.0     0.408000     0.529770     0.170190    Uiso  ? Co
   Co5        1.0     0.391680     0.147420     0.071220    Uiso  ? Co
   Co6        1.0     0.391680     0.647420     0.071220    Uiso  ? Co
   Co7        1.0     0.277520     0.720950     0.051430    Uiso  ? Co
   Co8        1.0     0.081800     0.132720     0.209770    Uiso  ? Co
   Co9        1.0     0.228580     0.823890     0.091010    Uiso  ? Co
   Co10       1.0     0.228580     0.323890     0.091010    Uiso  ? Co
   Co11       1.0     0.440620     0.044480     0.031630    Uiso  ? Co
   Co12       1.0     0.244900     0.956250     0.189980    Uiso  ? Co
   Co13       1.0     0.342750     0.500360     0.110810    Uiso  ? Co
   Co14       1.0     0.163350     0.544480     0.031630    Uiso  ? Co
   Co15       1.0     0.163350     0.044480     0.031630    Uiso  ? Co
   Co16       1.0     0.000240     0.470950     0.051430    Uiso  ? Co
   Co17       1.0     0.000240     0.970950     0.051430    Uiso  ? Co
   Co18       1.0     0.016550     0.103300     0.150390    Uiso  ? Co
   Co19       1.0     0.114410     0.147420     0.071220    Uiso  ? Co
   Co20       1.0     0.851090     0.528880     0.109380    Uiso  ? Co
   Co21       1.0     0.917500     0.801540     0.090150    Uiso  ? Co
   Co22       1.0     0.944220     0.966540     0.195830    Uiso  ? Co
   Co23       1.0     0.951170     0.485010     0.196240    Uiso  ? Co
   Co24       1.0     0.843790     0.295830     0.169220    Uiso  ? Co
   Co25       1.0     0.775350     0.273830     0.103070    Uiso  ? Co
   Co26       1.0     0.775690     0.620960     0.203450    Uiso  ? Co
   Co27       1.0     0.789930     0.180400     0.204830    Uiso  ? Co
   Co28       1.0     0.864910     0.293640     0.049480    Uiso  ? Co
   Co29       1.0     0.499940     0.520660     0.107450    Uiso  ? Co
   Co30       1.0     0.551880     0.057310     0.116280    Uiso  ? Co
   Co31       1.0     0.519380     0.905510     0.071790    Uiso  ? Co
   Co32       1.0     0.459080     0.373630     0.134910    Uiso  ? Co
   Co33       1.0     0.633040     0.233630     0.096980    Uiso  ? Co
   Co34       1.0     0.710820     0.947140     0.093960    Uiso  ? Co
   Co35       1.0     0.514490     0.414570     0.194700    Uiso  ? Co
   Co36       1.0     0.729150     0.918870     0.154420    Uiso  ? Co
   Co37       1.0     0.726030     0.410690     0.138730    Uiso  ? Co
   Co38       1.0     0.587670     0.925410     0.127990    Uiso  ? Co
   Co39       1.0     0.571820     0.558420     0.145710    Uiso  ? Co
   Co40       1.0     0.606590     0.053420     0.167720    Uiso  ? Co
   Co41       1.0     0.674020     0.722330     0.173130    Uiso  ? Co
   Ni1        1.0     0.326450     0.743010     0.180080    Uiso  ? Ni
   Ni2        1.0     0.098100     0.390070     0.140500    Uiso  ? Ni
   Ni3        1.0     0.179650     0.676830     0.130600    Uiso  ? Ni
   Ni4        1.0     0.408000     0.029770     0.170190    Uiso  ? Ni
   Ni5        1.0     0.391680     0.897420     0.071220    Uiso  ? Ni
   Ni6        1.0     0.391680     0.397420     0.071220    Uiso  ? Ni
   Ni7        1.0     0.277520     0.220950     0.051430    Uiso  ? Ni
   Ni8        1.0     0.081800     0.632720     0.209770    Uiso  ? Ni
   Ni9        1.0     0.244900     0.456250     0.189980    Uiso  ? Ni
   Ni10       1.0     0.440620     0.544480     0.031630    Uiso  ? Ni
   Ni11       1.0     0.228580     0.573890     0.091010    Uiso  ? Ni
   Ni12       1.0     0.228580     0.073890     0.091010    Uiso  ? Ni
   Ni13       1.0     0.342750     0.000360     0.110810    Uiso  ? Ni
   Ni14       1.0     0.163350     0.794480     0.031630    Uiso  ? Ni
   Ni15       1.0     0.163350     0.294480     0.031630    Uiso  ? Ni
   Ni16       1.0     0.016550     0.603300     0.150390    Uiso  ? Ni
   Ni17       1.0     0.000240     0.220950     0.051430    Uiso  ? Ni
   Ni18       1.0     0.000240     0.720950     0.051430    Uiso  ? Ni
   Ni19       1.0     0.114410     0.647420     0.071220    Uiso  ? Ni
   Ni20       1.0     0.856060     0.049860     0.102860    Uiso  ? Ni
   Ni21       1.0     0.939790     0.337140     0.090620    Uiso  ? Ni
   Ni22       1.0     0.906070     0.220460     0.190980    Uiso  ? Ni
   Ni23       1.0     0.928400     0.724850     0.189940    Uiso  ? Ni
   Ni24       1.0     0.781570     0.897100     0.210460    Uiso  ? Ni
   Ni25       1.0     0.768940     0.376130     0.209580    Uiso  ? Ni
   Ni26       1.0     0.769020     0.762700     0.106060    Uiso  ? Ni
   Ni27       1.0     0.848370     0.770040     0.034690    Uiso  ? Ni
   Ni28       1.0     0.496060     0.259000     0.109810    Uiso  ? Ni
   Ni29       1.0     0.522530     0.744630     0.111350    Uiso  ? Ni
   Ni30       1.0     0.533710     0.395820     0.071920    Uiso  ? Ni
   Ni31       1.0     0.472950     0.858360     0.129690    Uiso  ? Ni
   Ni32       1.0     0.613760     0.679960     0.104730    Uiso  ? Ni
   Ni33       1.0     0.715080     0.513880     0.060180    Uiso  ? Ni
   Ni34       1.0     0.515200     0.886660     0.209820    Uiso  ? Ni
   Ni35       1.0     0.725940     0.106460     0.154170    Uiso  ? Ni
   Ni36       1.0     0.641110     0.419980     0.114890    Uiso  ? Ni
   Ni37       1.0     0.565780     0.312470     0.159140    Uiso  ? Ni
   Sn1        1.0     0.846550     0.788720     0.161670    Uiso  ? Sn
   Sn2        1.0     0.722860     0.560760     0.139440    Uiso  ? Sn
   Sn3        1.0     0.583020     0.783590     0.178810    Uiso  ? Sn
   Sn4        1.0     0.698170     0.269600     0.191430    Uiso  ? Sn
   S1         1.0     0.359070     0.257720     0.041530    Uiso  ? S
   S2         1.0     0.163350     0.669480     0.199880    Uiso  ? S
   S3         1.0     0.359070     0.757720     0.041530    Uiso  ? S
   S4         1.0     0.163350     0.169480     0.199880    Uiso  ? S
   S5         1.0     0.261200     0.963600     0.120700    Uiso  ? S
   S6         1.0     0.261200     0.463600     0.120700    Uiso  ? S
   S7         1.0     0.261200     0.713600     0.120700    Uiso  ? S
   S8         1.0     0.261200     0.213600     0.120700    Uiso  ? S
   S9         1.0     0.359070     0.007720     0.041530    Uiso  ? S
   S10        1.0     0.163350     0.419480     0.199880    Uiso  ? S
   S11        1.0     0.359070     0.507720     0.041530    Uiso  ? S
   S12        1.0     0.163350     0.919480     0.199880    Uiso  ? S
   S13        1.0     0.147030     0.787130     0.100910    Uiso  ? S
   S14        1.0     0.147030     0.287130     0.100910    Uiso  ? S
   S15        1.0     0.375370     0.140070     0.140500    Uiso  ? S
   S16        1.0     0.375370     0.640070     0.140500    Uiso  ? S
   S17        1.0     0.049180     0.993010     0.180080    Uiso  ? S
   S18        1.0     0.049180     0.493010     0.180080    Uiso  ? S
   S19        1.0     0.147030     0.537130     0.100910    Uiso  ? S
   S20        1.0     0.147030     0.037130     0.100910    Uiso  ? S
   S21        1.0     0.375370     0.890070     0.140500    Uiso  ? S
   S22        1.0     0.375370     0.390070     0.140500    Uiso  ? S
   S23        1.0     0.049180     0.243010     0.180080    Uiso  ? S
   S24        1.0     0.049180     0.743010     0.180080    Uiso  ? S
   S25        1.0     0.032860     0.110660     0.081120    Uiso  ? S
   S26        1.0     0.032860     0.610660     0.081120    Uiso  ? S
   S27        1.0     0.032860     0.360660     0.081120    Uiso  ? S
   S28        1.0     0.032860     0.860660     0.081120    Uiso  ? S
   S29        1.0     0.928340     0.850840     0.155130    Uiso  ? S
   S30        1.0     0.930210     0.359490     0.162640    Uiso  ? S
   S31        1.0     0.790420     0.262680     0.031190    Uiso  ? S
   S32        1.0     0.770730     0.738870     0.035130    Uiso  ? S
   S33        1.0     0.774160     0.000230     0.057000    Uiso  ? S
   S34        1.0     0.771270     0.446720     0.064600    Uiso  ? S
   S35        1.0     0.926040     0.095510     0.171770    Uiso  ? S
   S36        1.0     0.926610     0.589630     0.157060    Uiso  ? S
   S37        1.0     0.896980     0.446820     0.066820    Uiso  ? S
   S38        1.0     0.888290     0.897310     0.058920    Uiso  ? S
   S39        1.0     0.804490     0.650210     0.134340    Uiso  ? S
   S40        1.0     0.805380     0.159010     0.135630    Uiso  ? S
   S41        1.0     0.906910     0.186030     0.069570    Uiso  ? S
   S42        1.0     0.892050     0.663550     0.058210    Uiso  ? S
   S43        1.0     0.813680     0.907380     0.144400    Uiso  ? S
   S44        1.0     0.810310     0.407900     0.150050    Uiso  ? S
   S45        1.0     0.485310     0.134600     0.086060    Uiso  ? S
   S46        1.0     0.499370     0.638400     0.070470    Uiso  ? S
   S47        1.0     0.596480     0.452940     0.186110    Uiso  ? S
   S48        1.0     0.600540     0.934940     0.205340    Uiso  ? S
   S49        1.0     0.689730     0.797250     0.104290    Uiso  ? S
   S50        1.0     0.698930     0.246650     0.124390    Uiso  ? S
   S51        1.0     0.483070     0.253900     0.184740    Uiso  ? S
   S52        1.0     0.480070     0.757790     0.181330    Uiso  ? S
   S53        1.0     0.606540     0.523010     0.076660    Uiso  ? S
   S54        1.0     0.633760     0.068660     0.084550    Uiso  ? S
   S55        1.0     0.952680     0.477610     0.270100    Uiso  ? S
   S56        1.0     0.919440     0.582390     0.298510    Uiso  ? S
   S57        1.0     0.846700     0.574980     0.273040    Uiso  ? S
   S58        1.0     0.917510     0.337970     0.292460    Uiso  ? S
   S59        1.0     0.838360     0.318780     0.294510    Uiso  ? S
   S60        1.0     0.818250     0.365910     0.355390    Uiso  ? S
   S61        1.0     0.762540     0.445340     0.347590    Uiso  ? S
   S62        1.0     0.796040     0.584500     0.323690    Uiso  ? S
