# Supplementary material for: Amorphous/crystalline interwoven multipods with high Co/Ni activity for wide-temperature-range sodium-sulfur batteries
Source: Nat Commun. 2026 Mar 10;17:2333. doi: 10.1038/s41467-026-69749-7 (PMC12979862; doi:10.1038/s41467-026-69749-7)
Supplement: Supplementary file 5 — Source data [file 41467_2026_69749_MOESM5_ESM.xls]

## Sheet: Fig. 1d
Intensity (a.u.)	Distance (nm)
61.79	0.0106
73.03	0.0211
85.3	0.0317
97.73	0.0422
109.53	0.0528
120.07	0.0634
128.82	0.0739
135.4	0.0845
139.52	0.095
141.05	0.1056
139.96	0.1162
136.46	0.1267
129.54	0.1373
120.69	0.1478
110.83	0.1584
100.67	0.169
91.04	0.1795
82.67	0.1901
76.18	0.2006
72.58	0.2112
72.23	0.2218
75.03	0.2323
80.71	0.2429
88.68	0.2534
98.29	0.264
108.97	0.2746
119.74	0.2851
129.24	0.2957
136.78	0.3062
141.97	0.3168
144.66	0.3274
144.35	0.3379
140.97	0.3485
134.7	0.359
126.13	0.3696
115.85	0.3802
104.86	0.3907
94.05	0.4013
84.44	0.4118
77.01	0.4224
72.73	0.433
71.98	0.4435
74.74	0.4541
80.86	0.4646
90.02	0.4752
101.05	0.4858
112.79	0.4963
124.27	0.5069
134.52	0.5174
142.59	0.528
147.7	0.5386
149.25	0.5491
147.13	0.5597
141.75	0.5702
133.7	0.5808
123.41	0.5914
111.83	0.6019
99.93	0.6125
88.71	0.623
79.22	0.6336
72.05	0.6442
67.68	0.6547
66.95	0.6653
70.32	0.6758
77.43	0.6864
87.57	0.697
99.82	0.7075
112.93	0.7181
125.38	0.7286
135.55	0.7392
142.44	0.7498
145.57	0.7603
144.69	0.7709
139.99	0.7814
132	0.792
121.52	0.8026
109.52	0.8131
97.27	0.8237
85.99	0.8342
76.74	0.8448
70.33	0.8554
67.26	0.8659
67.8	0.8765
71.69	0.887
78.52	0.8976
87.94	0.9082
99.01	0.9187
110.9	0.9293
122.35	0.9398
132.27	0.9504
140.02	0.961
145.03	0.9715
146.81	0.9821
145.25	0.9926
140.2	1.0032
132.16	1.0138
121.69	1.0243
109.64	1.0349
96.83	1.0454
84.49	1.056
73.91	1.0666
66.11	1.0771
61.76	1.0877
61.25	1.0982
64.67	1.1088
71.95	1.1194
82.28	1.1299
94.28	1.1405
107.21	1.151
119.77	1.1616
130.38	1.1722
138.16	1.1827
141.73	1.1933
142.66	1.2038

## Sheet: Fig. 1f-Co XPS
A/C-CoNiS											C-CoNiS
Binding Energy (eV)	Intensity (a.u.)										Binding Energy (eV)	Intensity (a.u.)
805	-60.2	0.6	1.4	0	0	0	125.8	127.8			805	270.5	1.8	1.7	4.6	16.1	83.2	1.3	108.8
804.9	105.3	0.6	1.4	0	0	0	127.8	129.8			804.9	139.5	1.8	1.8	4.7	16.5	88	1.3	114
804.8	170.2	0.6	1.4	0	0	0	129.8	131.8			804.8	229.4	1.8	1.8	4.7	16.8	93.2	1.3	119.7
804.7	191	0.6	1.5	0	0	0	131.9	133.9			804.7	363.7	1.8	1.8	4.7	17.2	98.7	1.3	125.7
804.6	138.6	0.6	1.5	0	0	0	134	136.1			804.6	192.9	1.8	1.9	4.8	17.6	104.7	1.4	132.1
804.5	104.3	0.6	1.5	0	0	0	136.2	138.3			804.5	72	1.8	1.9	4.8	18	111	1.4	138.9
804.4	124.7	0.6	1.5	0	0	0	138.4	140.6			804.4	281.4	1.8	1.9	4.9	18.4	117.7	1.4	146.1
804.3	172.7	0.6	1.6	0	0	0	140.8	142.9			804.3	267.8	1.9	1.9	4.9	18.9	124.9	1.4	153.8
804.2	198	0.6	1.6	0	0	0	143.1	145.3			804.2	220.8	1.9	2	4.9	19.3	132.5	1.4	162
804.1	123.8	0.6	1.6	0	0	0	145.6	147.8			804.1	242.2	1.9	2	5	19.8	140.6	1.4	170.7
804	77.7	0.6	1.6	0	0	0	148.2	150.4			804	253.4	1.9	2	5	20.2	149.2	1.4	179.8
803.9	150	0.6	1.7	0	0	0	150.8	153.1			803.9	211.4	1.9	2.1	5.1	20.7	158.2	1.5	189.5
803.8	207.6	0.6	1.7	0	0	0	153.6	155.9			803.8	249.2	1.9	2.1	5.1	21.3	167.7	1.5	199.6
803.7	174.3	0.6	1.7	0	0	0	156.5	158.8			803.7	302.3	1.9	2.2	5.2	21.8	177.7	1.5	210.3
803.6	90	0.6	1.8	0	0	0	159.5	161.9			803.6	236.3	2	2.2	5.2	22.4	188.2	1.5	221.4
803.5	43.1	0.6	1.8	0	0	0	162.6	165.1			803.5	303.6	2	2.2	5.2	22.9	199.1	1.5	232.9
803.4	148.3	0.6	1.8	0	0	0	165.9	168.4			803.4	187.1	2	2.3	5.3	23.5	210.3	1.5	245
803.3	273.1	0.6	1.9	0	0	0	169.3	171.9			803.3	309.9	2	2.3	5.3	24.2	222	1.5	257.4
803.2	304	0.7	1.9	0	0.1	0	172.9	175.5			803.2	359.6	2	2.4	5.4	24.8	234	1.6	270.1
803.1	260	0.7	1.9	0	0.1	0	176.6	179.2			803.1	346.5	2	2.4	5.4	25.5	246.1	1.6	283.1
803	159.5	0.7	2	0	0.1	0	180.5	183.2			803	334.2	2.1	2.5	5.5	26.2	258.4	1.6	296.2
802.9	91.6	0.7	2	0	0.1	0	184.5	187.2			802.9	348.2	2.1	2.5	5.5	26.9	270.7	1.6	309.4
802.8	82.6	0.7	2.1	0	0.1	0	188.6	191.4			802.8	380.5	2.1	2.6	5.6	27.7	282.9	1.6	322.4
802.7	152	0.7	2.1	0	0.1	0	192.8	195.7			802.7	376.8	2.1	2.6	5.6	28.5	294.8	1.6	335.3
802.6	290.2	0.7	2.1	0	0.1	0	197.1	200.1			802.6	335.8	2.1	2.7	5.7	29.3	306.2	1.7	347.6
802.5	317.9	0.7	2.2	0	0.2	0	201.5	204.5			802.5	326.1	2.1	2.7	5.7	30.2	317	1.7	359.4
802.4	248.1	0.7	2.2	0	0.2	0	205.9	209			802.4	250.5	2.2	2.8	5.8	31.1	326.8	1.7	370.2
802.3	265.7	0.7	2.3	0	0.3	0	210.3	213.5			802.3	259.9	2.2	2.8	5.8	32	335.5	1.7	380.1
802.2	344.4	0.7	2.3	0	0.3	0	214.7	218			802.2	337.5	2.2	2.9	5.9	33	342.9	1.7	388.6
802.1	284.1	0.7	2.3	0	0.4	0	218.9	222.3			802.1	400.7	2.2	2.9	5.9	34	348.8	1.8	395.6
802	110.1	0.7	2.4	0	0.4	0	223.1	226.6			802	445.9	2.2	3	6	35.1	352.9	1.8	401
801.9	52.6	0.7	2.5	0	0.5	0	227	230.7			801.9	386	2.2	3.1	6	36.3	355.3	1.8	404.7
801.8	218.7	0.7	2.5	0	0.6	0	230.8	234.6			801.8	386.6	2.3	3.1	6.1	37.4	355.8	1.8	406.5
801.7	323.9	0.7	2.6	0	0.7	0	234.3	238.3			801.7	489.6	2.3	3.2	6.2	38.7	354.4	1.8	406.5
801.6	325.8	0.7	2.6	0	0.9	0	237.5	241.7			801.6	366.3	2.3	3.3	6.2	40	351.1	1.9	404.7
801.5	292.6	0.7	2.7	0	1	0	240.3	244.7			801.5	453.3	2.3	3.3	6.3	41.4	346.1	1.9	401.3
801.4	290.2	0.8	2.7	0	1.2	0	242.8	247.5			801.4	308.4	2.3	3.4	6.3	42.8	339.5	1.9	396.3
801.3	336.2	0.8	2.8	0	1.4	0	245	249.9			801.3	343.9	2.4	3.5	6.4	44.4	331.4	1.9	389.9
801.2	264.3	0.8	2.9	0	1.6	0	246.8	252			801.2	426.5	2.4	3.6	6.5	46	322.1	1.9	382.4
801.1	189.3	0.8	2.9	0	1.9	0	248.2	253.7			801.1	347.1	2.4	3.7	6.5	47.6	311.8	2	374
801	217	0.8	3	0	2.2	0	249.3	255.2			801	390.2	2.4	3.7	6.6	49.4	300.7	2	364.9
800.9	230.9	0.8	3.1	0	2.6	0	250	256.4			800.9	406.9	2.4	3.8	6.6	51.3	289.1	2	355.3
800.8	202.4	0.8	3.1	0	3	0	250.5	257.4			800.8	361.6	2.5	3.9	6.7	53.3	277	2	345.4
800.7	139.2	0.8	3.2	0	3.5	0	250.8	258.3			800.7	345.1	2.5	4	6.8	55.4	264.7	2.1	335.5
800.6	125.8	0.8	3.3	0	4.1	0	250.9	259			800.6	291.2	2.5	4.1	6.8	57.7	252.4	2.1	325.6
800.5	241.8	0.8	3.4	0	4.7	0	250.9	259.8			800.5	505.2	2.5	4.2	6.9	60	240.1	2.1	316
800.4	314.4	0.8	3.4	0	5.4	0	250.4	260.1			800.4	352.9	2.5	4.3	7	62.6	228.1	2.1	306.6
800.3	328.8	0.8	3.5	0	6.3	0	248.3	258.9			800.3	383.3	2.6	4.4	7.1	65.2	216.3	2.2	297.7
800.2	341.2	0.8	3.6	0	7.2	0	244.6	256.3			800.2	293	2.6	4.6	7.1	68.1	204.8	2.2	289.3
800.1	340.1	0.8	3.7	0	8.3	0	239.3	252.2			800.1	274.1	2.6	4.7	7.2	71.2	193.7	2.2	281.5
800	290.9	0.8	3.8	0	9.6	0	232.7	246.9			800	367.9	2.6	4.8	7.3	74.4	183	2.2	274.4
799.9	245.1	0.9	3.9	0	11	0	224.7	240.4			799.9	232.2	2.7	4.9	7.3	77.9	172.8	2.3	267.9
799.8	251.5	0.9	4	0	12.5	0	215.6	233			799.8	333.8	2.7	5.1	7.4	81.7	163	2.3	262.2
799.7	243.7	0.9	4.1	0	14.3	0	205.5	224.8			799.7	314.1	2.7	5.2	7.5	85.7	153.7	2.3	257.2
799.6	210.4	0.9	4.2	0	16.3	0	194.6	216			799.6	384.1	2.7	5.4	7.6	90.1	144.9	2.4	253
799.5	158.5	0.9	4.3	0	18.6	0	183	206.8			799.5	263.7	2.8	5.5	7.7	94.8	136.6	2.4	249.7
799.4	169.3	0.9	4.5	0	21.1	0	171	197.4			799.4	217.1	2.8	5.7	7.7	100	128.7	2.4	247.3
799.3	197.2	0.9	4.6	0	23.9	0	158.7	188.1			799.3	314.5	2.8	5.8	7.8	105.5	121.3	2.4	245.8
799.2	227.9	0.9	4.7	0	27	0	146.4	179			799.2	423.1	2.8	6	7.9	111.7	114.4	2.5	245.2
799.1	281.9	0.9	4.9	0	30.5	0	134.1	170.4			799.1	282.3	2.9	6.2	8	118.4	107.8	2.5	245.7
799	296.6	0.9	5	0	34.4	0	122	162.4			799	244.9	2.9	6.4	8.1	125.7	101.7	2.5	247.3
798.9	246.1	0.9	5.2	0	38.7	0	110.3	155.2			798.9	239.2	2.9	6.6	8.2	133.8	96	2.6	250
798.8	162.5	0.9	5.3	0	43.5	0	99.1	148.9			798.8	230	2.9	6.8	8.2	142.8	90.6	2.6	254
798.7	130.6	1	5.5	0	48.8	0	88.4	143.6			798.7	257.1	3	7	8.3	152.7	85.6	2.6	259.3
798.6	175.3	1	5.7	0	54.6	0	78.4	139.6			798.6	287.3	3	7.2	8.4	163.7	81	2.7	266.1
798.5	185	1	5.9	0	61	0	69	136.8			798.5	187	3	7.5	8.5	176	76.6	2.7	274.4
798.4	150.8	1	6	0	68	0	60.4	135.4			798.4	236.2	3.1	7.7	8.6	189.6	72.6	2.8	284.4
798.3	174.6	1	6.2	0	75.6	0	52.5	135.3			798.3	425.1	3.1	8	8.7	204.8	68.8	2.8	296.2
798.2	181.2	1	6.5	0	84	0	45.3	136.7			798.2	349.6	3.1	8.3	8.8	221.7	65.3	2.8	310.1
798.1	175.5	1	6.7	0	93.1	0	38.8	139.6			798.1	352.7	3.1	8.6	8.9	240.5	62.1	2.9	326.1
798	197.1	1	6.9	0	103	0	33.1	144			798	375.1	3.2	8.9	9	261.4	59.1	2.9	344.4
797.9	233.4	1	7.2	0	113.6	0	28	149.8			797.9	429.3	3.2	9.2	9.1	284.6	56.2	3	365.3
797.8	323.5	1	7.4	0	125.2	0	23.6	157.2			797.8	508.3	3.2	9.6	9.2	310.2	53.6	3	388.8
797.7	372.2	1	7.7	0	137.5	0	19.7	165.9			797.7	468.8	3.3	9.9	9.3	338.5	51.2	3	415.2
797.6	318.4	1.1	8	0	150.8	0	16.3	176.1			797.6	563.9	3.3	10.3	9.4	369.6	48.9	3.1	444.6
797.5	252.6	1.1	8.3	0	164.9	0	13.5	187.7			797.5	732.3	3.3	10.7	9.5	403.7	46.8	3.1	477.1
797.4	241.1	1.1	8.6	0	179.9	0	11	200.7			797.4	698.1	3.4	11.2	9.6	440.8	44.8	3.2	512.9
797.3	263.6	1.1	9	0	195.8	0	9	214.8			797.3	603.7	3.4	11.6	9.8	481.2	42.9	3.2	552.1
797.2	292.7	1.1	9.3	0	212.6	0	7.2	230.2			797.2	666.4	3.4	12.1	9.9	524.6	41.2	3.3	594.5
797.1	269.8	1.1	9.7	0	230.1	0	5.8	246.7			797.1	842.2	3.5	12.6	10	571.2	39.6	3.3	640.2
797	291	1.1	10.1	0	248.3	0	4.6	264.2			797	800.5	3.5	13.2	10.1	620.6	38	3.4	688.8
796.9	311.8	1.1	10.6	0	267.1	0	3.7	282.5			796.9	825.1	3.5	13.8	10.2	672.5	36.6	3.4	740.1
796.8	260.4	1.1	11	0	286.5	0	2.9	301.6			796.8	793.2	3.6	14.4	10.3	726.4	35.2	3.5	793.4
796.7	241.2	1.2	11.5	0	306.2	0	2.3	321.1			796.7	819.4	3.6	15.1	10.5	781.2	34	3.5	847.9
796.6	327.1	1.2	12.1	0	326.1	0	1.8	341.1			796.6	817.4	3.7	15.8	10.6	836	32.8	3.6	902.4
796.5	496.2	1.2	12.6	0	346	0	1.4	361.2			796.5	877.8	3.7	16.6	10.7	889.1	31.6	3.6	955.4
796.4	598.5	1.2	13.2	0	365.7	0	1	381.2			796.4	1002	3.7	17.4	10.9	938.9	30.6	3.7	1005.2
796.3	505.5	1.2	13.9	0	384.9	0	0.8	400.8			796.3	996.5	3.8	18.3	11	983.3	29.5	3.8	1049.7
796.2	370.8	1.2	14.6	0	403.4	0	0.6	419.8			796.2	976	3.8	19.3	11.1	1020.1	28.6	3.8	1086.7
796.1	330.1	1.2	15.3	0	420.9	0	0.5	437.9			796.1	981.8	3.8	20.3	11.3	1047.3	27.7	3.9	1114.3
796	340	1.2	16.2	0	437.2	0	0.3	454.9			796	1087.3	3.9	21.4	11.4	1063.2	26.8	3.9	1130.7
795.9	367.3	1.3	17.1	0	451.9	0	0.3	470.4			795.9	1137	3.9	22.7	11.6	1066.8	26	4	1135
795.8	351.8	1.3	18	0	464.7	0	0.2	484.2			795.8	1176.5	4	24	11.7	1057.9	25.2	4.1	1126.8
795.7	376	1.3	19.1	0	475.5	0	0.1	496			795.7	1091.1	4	25.4	11.9	1037	24.4	4.1	1106.9
795.6	386.7	1.3	20.2	0	483.8	0	0.1	505.3			795.6	1085.3	4.1	27	12	1005.5	23.7	4.2	1076.5
795.5	264.5	1.3	21.4	0	489.1	0	0.1	511.9			795.5	1030.8	4.1	28.7	12.2	965.2	23	4.3	1037.6
795.4	209.8	1.3	22.8	0	491.3	0	0.1	515.5			795.4	1116.3	4.2	30.6	12.3	918.3	22.3	4.4	992.2
795.3	339.2	1.3	24.2	0	491.3	0	0	516.9			795.3	1095.8	4.2	32.8	12.5	866.8	21.7	4.4	942.4
795.2	484.1	1.4	25.9	0	488.8	0	0	516.1			795.2	919	4.3	35.1	12.7	812.8	21.1	4.5	890.4
795.1	498.4	1.4	27.6	0	483.7	0	0	512.7			795.1	891.8	4.3	37.7	12.8	757.8	20.5	4.6	837.8
795	468.5	1.4	29.6	0	476	0	0	507.1			795	887.5	4.3	40.6	13	703.3	20	4.7	785.9
794.9	421	1.4	31.8	0	466	0.1	0	499.2			794.9	728.3	4.4	44	13.2	650.2	19.4	4.8	735.9
794.8	335.7	1.4	34.2	0	453.8	0.1	0	489.4			794.8	786.1	4.4	47.7	13.4	599.3	18.9	4.8	688.6
794.7	186.8	1.4	36.9	0	439.6	0.1	0	478			794.7	928.8	4.5	52	13.6	551.1	18.4	4.9	644.5
794.6	177	1.4	40	0	423.8	0.1	0	465.3			794.6	705.5	4.6	57	13.8	505.8	17.9	5	604
794.5	322.3	1.5	43.4	0	406.6	0.1	0	451.5			794.5	575.4	4.6	62.7	13.9	463.6	17.5	5.1	567.5
794.4	363.8	1.5	47.2	0	388.4	0.1	0	437.1			794.4	587.6	4.7	69.4	14.1	424.7	17	5.2	535.1
794.3	284.1	1.5	51.6	0	369.3	0.1	0	422.4			794.3	547.7	4.7	77.1	14.3	388.8	16.6	5.3	506.9
794.2	237.6	1.5	56.5	0	349.7	0.1	0	407.8			794.2	425.8	4.8	86.2	14.6	356	16.2	5.4	483.1
794.1	223.7	1.5	62.2	0	329.9	0.1	0	393.7			794.1	445.9	4.8	96.7	14.8	326.1	15.8	5.5	463.7
794	181.4	1.5	68.7	0	309.9	0.1	0	380.3			794	527.3	4.9	108.9	15	299	15.4	5.6	448.8
793.9	80.1	1.6	76.2	0	290.2	0.1	0	368			793.9	421.1	4.9	123.1	15.2	274.4	15.1	5.7	438.5
793.8	52.1	1.6	84.9	0	270.8	0.1	0	357.3			793.8	381	5	139.4	15.4	252.2	14.7	5.8	432.7
793.7	224.1	1.6	95.1	0	251.8	0.1	0	348.6			793.7	361.5	5.1	158.1	15.7	232.3	14.4	6	431.5
793.6	345	1.6	106.9	0	233.4	0.1	0	342.2			793.6	449.4	5.1	179.3	15.9	214.3	14	6.1	434.8
793.5	353.9	1.7	121	0	215.8	0.2	0	338.6			793.5	436.2	5.2	203.1	16.1	198.2	13.7	6.2	442.6
793.4	328.6	1.7	137.5	0	198.9	0.2	0	338.3			793.4	325.4	5.3	229.5	16.4	183.7	13.4	6.3	454.6
793.3	313.9	1.7	157.2	0	182.9	0.2	0	341.9			793.3	338.1	5.3	258.3	16.6	170.6	13.1	6.5	470.5
793.2	271.1	1.7	180.4	0	167.7	0.2	0	350			793.2	464.9	5.4	289	16.9	158.9	12.8	6.6	489.6
793.1	263.9	1.7	207.8	0	153.4	0.2	0	363.1			793.1	541.4	5.5	320.8	17.1	148.4	12.5	6.7	511
793	311.2	1.8	239.8	0	140	0.2	0	381.7			793	438.4	5.5	352.2	17.4	138.9	12.3	6.9	533.2
792.9	352.1	1.8	276.2	0	127.4	0.3	0	405.7			792.9	388.9	5.6	381.4	17.7	130.3	12	7	554.1
792.8	231.7	1.8	316	0	115.8	0.3	0	433.9			792.8	488.2	5.7	406.2	18	122.5	11.8	7.2	571.3
792.7	124.3	1.8	356.5	0	104.9	0.3	0	463.5			792.7	513.5	5.8	423.8	18.3	115.4	11.5	7.4	582.2
792.6	209.2	1.8	392.8	0	94.9	0.3	0	489.9			792.6	587.5	5.8	432.4	18.6	109	11.3	7.5	584.6
792.5	316.3	1.9	418.6	0	85.7	0.4	0	506.5			792.5	506.5	5.9	430.7	18.9	103.1	11	7.7	577.3
792.4	255	1.9	429.5	0	77.2	0.4	0	509			792.4	550.7	6	418.9	19.2	97.7	10.8	7.9	560.5
792.3	190.8	1.9	428.9	0	69.4	0.4	0	500.7			792.3	530	6.1	398.7	19.5	92.8	10.6	8.1	535.6
792.2	251	1.9	414.5	0	62.2	0.5	0	479.2			792.2	509.2	6.2	372.2	19.8	88.2	10.4	8.2	505
792.1	372.3	2	387.2	0	55.7	0.5	0	445.5			792.1	503.1	6.2	341.9	20.1	84	10.2	8.4	470.9
792	371.4	2	352	0	49.8	0.6	0	404.3			792	569.6	6.3	310.2	20.5	80	10	8.6	435.7
791.9	309.6	2	313.6	0	44.5	0.6	0	360.7			791.9	581.6	6.4	278.7	20.8	76.4	9.8	8.8	401
791.8	262.7	2.1	275.8	0	39.6	0.7	0	318.1			791.8	398	6.5	248.6	21.2	73	9.6	9.1	367.9
791.7	278.5	2.1	240.9	0	35.2	0.8	0	278.9			791.7	379.7	6.6	220.5	21.6	69.8	9.4	9.3	337.2
791.6	238	2.1	209.8	0	31.2	0.8	0	243.9			791.6	301.9	6.7	195	21.9	66.9	9.2	9.5	309.2
791.5	147.4	2.1	182.8	0	27.7	0.9	0	213.5			791.5	303.5	6.8	172	22.3	64.1	9.1	9.8	284.1
791.4	83.1	2.2	159.7	0	24.5	1	0	187.3			791.4	311.6	6.9	151.7	22.7	61.5	8.9	10	261.7
791.3	85.5	2.2	140	0	21.6	1.1	0	164.8			791.3	179.7	7	133.8	23.1	59	8.7	10.3	241.9
791.2	152.1	2.2	123.2	0	19	1.2	0	145.7			791.2	129.4	7.1	118.2	23.6	56.7	8.6	10.6	224.7
791.1	186.4	2.3	109	0	16.7	1.3	0	129.3			791.1	98.9	7.2	104.7	24	54.5	8.4	10.8	209.6
791	70.8	2.3	96.9	0	14.7	1.5	0	115.3			791	51.5	7.3	93	24.4	52.5	8.3	11.1	196.6
790.9	-12.8	2.3	86.5	0	12.9	1.6	0	103.3			790.9	8.2	7.4	83	24.9	50.5	8.1	11.4	185.4
790.8	-45.2	2.4	77.6	0	11.2	1.8	0	93			790.8	34.3	7.5	74.4	25.4	48.7	8	11.8	175.7
790.7	-15.5	2.4	69.9	0	9.8	2	0	84.1			790.7	-3.9	7.6	67.1	25.9	46.9	7.9	12.1	167.4
790.6	49.8	2.4	63.3	0	8.6	2.3	0	76.5			790.6	51.6	7.7	60.7	26.4	45.3	7.7	12.4	160.2
790.5	49.6	2.5	57.5	0	7.4	2.5	0	69.9			790.5	-12.3	7.9	55.3	26.9	43.7	7.6	12.8	154.1
790.4	49.9	2.5	52.4	0	6.5	2.8	0	64.2			790.4	-153.8	8	50.5	27.4	42.2	7.5	13.2	148.7
790.3	40.4	2.5	48	0	5.6	3.2	0	59.3			790.3	-63.9	8.1	46.4	27.9	40.8	7.3	13.6	144.1
790.2	77.8	2.6	44	0	4.8	3.6	0	55			790.2	11	8.2	42.8	28.5	39.4	7.2	14	140.1
790.1	171.4	2.6	40.5	0	4.2	4	0	51.4			790.1	99.9	8.4	39.6	29.1	38.2	7.1	14.4	136.7
790	139.4	2.7	37.4	0	3.6	4.5	0	48.3			790	61.5	8.5	36.8	29.7	36.9	7	14.8	133.7
789.9	54.9	2.7	34.7	0	3.1	5.1	0	45.6			789.9	79	8.6	34.3	30.3	35.8	6.9	15.3	131.1
789.8	-42.4	2.8	32.2	0	2.7	5.8	0	43.5			789.8	57.9	8.8	32	30.9	34.7	6.7	15.8	128.9
789.7	-32.2	2.8	30	0	2.3	6.6	0	41.7			789.7	-25.7	8.9	30	31.6	33.6	6.6	16.3	127
789.6	69.6	2.8	28	0	2	7.5	0	40.3			789.6	-78.6	9.1	28.1	32.2	32.6	6.5	16.9	125.4
789.5	173.3	2.9	26.2	0	1.7	8.6	0	39.3			789.5	-140.1	9.2	26.5	32.9	31.6	6.4	17.4	124.1
789.4	174.2	2.9	24.5	0	1.4	9.8	0	38.7			789.4	-53.4	9.4	24.9	33.6	30.7	6.3	18	123
789.3	97.9	3	23	0	1.2	11.2	0	38.4			789.3	-26.4	9.5	23.5	34.4	29.8	6.2	18.7	122.1
789.2	-17.8	3	21.6	0	1	12.7	0	38.4			789.2	39.5	9.7	22.2	35.1	28.9	6.1	19.3	121.5
789.1	-18.2	3.1	20.4	0	0.9	14.5	0	38.9			789.1	51.8	9.9	21	35.9	28.1	6	20.1	121.1
789	131.6	3.1	19.2	0	0.7	16.6	0	39.7			789	73.8	10	20	36.7	27.3	5.9	20.8	120.8
788.9	217.4	3.2	18.2	0	0.6	18.9	0	40.9			788.9	15.9	10.2	18.9	37.6	26.6	5.9	21.6	120.8
788.8	122.6	3.2	17.2	0	0.5	21.5	0	42.4			788.8	61.6	10.4	18	38.5	25.9	5.8	22.4	120.9
788.7	23.7	3.3	16.3	0	0.4	24.4	0	44.5			788.7	85.1	10.6	17.1	39.4	25.2	5.7	23.3	121.3
788.6	-38.6	3.4	15.5	0	0.4	27.7	0	46.9			788.6	21.3	10.8	16.3	40.3	24.5	5.6	24.3	121.8
788.5	37.8	3.4	14.7	0	0.3	31.3	0	49.8			788.5	44.1	10.9	15.6	41.3	23.9	5.5	25.3	122.5
788.4	184.3	3.5	14	0	0.3	35.4	0	53.1			788.4	80.8	11.1	14.8	42.3	23.3	5.4	26.4	123.4
788.3	195.4	3.5	13.3	0	0.2	39.9	0	57			788.3	-0.9	11.4	14.2	43.3	22.7	5.4	27.6	124.5
788.2	130.6	3.6	12.7	0.1	0.2	44.8	0	61.4			788.2	49.6	11.6	13.6	44.4	22.1	5.3	28.9	125.8
788.1	59.2	3.7	12.1	0.1	0.2	50.2	0	66.3			788.1	111.5	11.8	13	45.5	21.6	5.2	30.2	127.3
788	39.9	3.7	11.6	0.1	0.1	56.1	0	71.7			788	-20.8	12	12.4	46.7	21	5.1	31.7	128.9
787.9	92.1	3.8	11.1	0.1	0.1	62.5	0	77.6			787.9	81.1	12.2	11.9	47.9	20.5	5.1	33.2	130.9
787.8	130	3.9	10.6	0.1	0.1	69.4	0	84.1			787.8	149	12.5	11.5	49.1	20	5	34.9	133
787.7	112.9	4	10.2	0.1	0.1	76.8	0	91.1			787.7	104.5	12.7	11	50.4	19.6	4.9	36.7	135.3
787.6	95.6	4	9.8	0.2	0.1	84.7	0	98.7			787.6	159.8	13	10.6	51.8	19.1	4.9	38.7	138
787.5	91.4	4.1	9.4	0.2	0	93	0	106.7			787.5	119.7	13.2	10.2	53.2	18.7	4.8	40.8	140.8
787.4	86.1	4.2	9	0.2	0	101.7	0	115.2			787.4	113.6	13.5	9.8	54.7	18.2	4.7	43.1	144
787.3	175.5	4.3	8.7	0.3	0	110.8	0	124.1			787.3	27.3	13.8	9.4	56.2	17.8	4.7	45.5	147.4
787.2	136.5	4.4	8.3	0.4	0	120.2	0	133.3			787.2	220	14	9.1	57.8	17.4	4.6	48.2	151.1
787.1	63.2	4.4	8	0.4	0	129.9	0	142.8			787.1	118.5	14.3	8.8	59.4	17	4.5	51.1	155.2
787	124.8	4.5	7.7	0.5	0	139.7	0	152.5			787	117.8	14.6	8.5	61.2	16.7	4.5	54.2	159.6
786.9	200.5	4.6	7.5	0.6	0	149.7	0	162.4			786.9	247.2	15	8.2	63	16.3	4.4	57.5	164.4
786.8	243	4.7	7.2	0.7	0	159.6	0	172.3			786.8	127	15.3	7.9	64.8	16	4.4	61.1	169.5
786.7	203.9	4.8	7	0.9	0	169.4	0	182.1			786.7	113.7	15.6	7.7	66.8	15.6	4.3	65	175
786.6	137.3	4.9	6.7	1	0	179.1	0	191.7			786.6	188.8	15.9	7.4	68.9	15.3	4.2	69.2	181
786.5	148.4	5	6.5	1.2	0	188.3	0	201.1			786.5	116.7	16.3	7.2	71	15	4.2	73.7	187.4
786.4	139.1	5.1	6.3	1.4	0	197.2	0	210.1			786.4	150.6	16.7	6.9	73.3	14.7	4.1	78.5	194.2
786.3	237.1	5.3	6.1	1.7	0	205.5	0	218.5			786.3	166.1	17	6.7	75.7	14.4	4.1	83.6	201.5
786.2	355.5	5.4	5.9	2	0	213.2	0	226.4			786.2	234.5	17.4	6.5	78.1	14.1	4	89.1	209.3
786.1	412.9	5.5	5.7	2.4	0	220.1	0	233.6			786.1	239.7	17.8	6.3	80.7	13.8	4	94.9	217.6
786	387.2	5.6	5.5	2.8	0	226.2	0	240.1			786	263.5	18.2	6.1	83.5	13.5	3.9	101.1	226.4
785.9	286.2	5.7	5.4	3.3	0	231.4	0	245.8			785.9	327.1	18.7	6	86.3	13.3	3.9	107.7	235.8
785.8	198.3	5.9	5.2	3.8	0	235.7	0	250.6			785.8	307.2	19.1	5.8	89.3	13	3.8	114.6	245.7
785.7	201.2	6	5	4.4	0	239.1	0	254.6			785.7	259.3	19.6	5.6	92.5	12.8	3.8	121.9	256.2
785.6	261.8	6.2	4.9	5.2	0	241.7	0	257.9			785.6	460.9	20.1	5.5	95.9	12.5	3.7	129.5	267.2
785.5	356.9	6.3	4.8	6	0	243.4	0	260.5			785.5	458	20.6	5.3	99.4	12.3	3.7	137.4	278.7
785.4	334.9	6.5	4.6	7	0	244.4	0	262.5			785.4	493.4	21.1	5.2	103.1	12.1	3.7	145.7	290.7
785.3	266.3	6.6	4.5	8.2	0	244.9	0	264.2			785.3	488.7	21.6	5	107	11.8	3.6	154.1	303.2
785.2	210.9	6.8	4.4	9.4	0	245	0	265.6			785.2	443.1	22.2	4.9	111.2	11.6	3.6	162.8	316.2
785.1	233.2	7	4.3	10.9	0	244.8	0	266.9			785.1	363.6	22.7	4.8	115.6	11.4	3.5	171.5	329.5
785	215.4	7.1	4.1	12.6	0	243.6	0	267.4			785	333.4	23.3	4.6	120.2	11.2	3.5	180.3	343.2
784.9	233	7.3	4	14.5	0	241.2	0	267.1			784.9	278.4	24	4.5	125.2	11	3.4	188.9	357.1
784.8	261.7	7.5	3.9	16.7	0	237.8	0	265.9			784.8	359.5	24.6	4.4	130.4	10.8	3.4	197.3	371
784.7	259	7.7	3.8	19.1	0	233.4	0	264.1			784.7	375.7	25.3	4.3	136	10.6	3.4	205.4	385
784.6	174	7.9	3.7	21.9	0	228.1	0	261.6			784.6	322.9	26	4.2	142	10.4	3.3	212.8	398.8
784.5	81.1	8.1	3.6	25.1	0	221.8	0	258.6			784.5	402.3	26.7	4.1	148.4	10.3	3.3	219.5	412.3
784.4	136.6	8.4	3.5	28.6	0	214.8	0	255.3			784.4	539.2	27.5	4	155.2	10.1	3.3	225.3	425.3
784.3	258.7	8.6	3.5	32.6	0	207	0	251.6			784.3	385.7	28.3	3.9	162.5	9.9	3.2	230.1	437.9
784.2	280.1	8.9	3.4	37.1	0	198.6	0	247.9			784.2	295	29.1	3.8	170.3	9.7	3.2	233.6	449.8
784.1	257	9.1	3.3	42.1	0	189.7	0	244.2			784.1	320.2	30	3.7	178.8	9.6	3.1	235.7	461
784	282.7	9.4	3.2	47.7	0	180.4	0	240.7			784	399.8	30.9	3.6	188	9.4	3.1	236.4	471.5
783.9	331	9.6	3.1	53.9	0	170.8	0	237.5			783.9	387.3	31.9	3.5	197.9	9.3	3.1	235.7	481.3
783.8	292.7	9.9	3.1	60.9	0	160.9	0	234.8			783.8	420.4	32.9	3.5	208.7	9.1	3	233.6	490.7
783.7	254	10.2	3	68.6	0	150.9	0	232.8			783.7	569	33.9	3.4	220.4	9	3	230.1	499.8
783.6	285.2	10.6	2.9	77.2	0	141	0	231.6			783.6	600.1	35	3.3	233.3	8.8	3	225.3	508.7
783.5	341.4	10.9	2.9	86.7	0	131	0	231.4			783.5	448.2	36.2	3.2	247.4	8.7	2.9	219.5	517.9
783.4	404.4	11.2	2.8	97.1	0	121.3	0	232.4			783.4	459.2	37.4	3.2	262.8	8.5	2.9	212.8	527.7
783.3	390.3	11.6	2.7	108.7	0	111.7	0	234.7			783.3	429.7	38.6	3.1	279.9	8.4	2.9	205.4	538.3
783.2	264.8	12	2.7	121.3	0	102.4	0	238.4			783.2	563.4	40	3	298.7	8.3	2.9	197.3	550.2
783.1	150.8	12.4	2.6	135.2	0	93.5	0	243.7			783.1	633.8	41.4	3	319.6	8.2	2.8	188.9	563.8
783	134.4	12.8	2.6	150.4	0	85	0	250.8			783	622.4	42.8	2.9	342.7	8	2.8	180.3	579.5
782.9	231.5	13.3	2.5	166.9	0	76.9	0	259.6			782.9	517.9	44.4	2.9	368.3	7.9	2.8	171.5	597.7
782.8	295.9	13.7	2.5	184.9	0	69.2	0	270.4			782.8	828.2	46	2.8	396.7	7.8	2.7	162.8	618.8
782.7	276.2	14.2	2.4	204.5	0	62.1	0	283.2			782.7	842.6	47.7	2.7	428.2	7.7	2.7	154.1	643.2
782.6	274.7	14.8	2.4	225.6	0	55.4	0	298.1			782.6	861.4	49.6	2.7	463.2	7.6	2.7	145.7	671.4
782.5	389.1	15.3	2.3	248.3	0	49.2	0	315.1			782.5	791.9	51.5	2.6	501.9	7.4	2.7	137.4	703.6
782.4	447.8	15.9	2.3	272.7	0	43.5	0	334.4			782.4	884.2	53.6	2.6	544.7	7.3	2.6	129.5	740.3
782.3	391.5	16.5	2.2	298.9	0	38.3	0	355.9			782.3	966.8	55.7	2.5	592	7.2	2.6	121.9	782
782.2	305.7	17.2	2.2	326.7	0	33.6	0	379.7			782.2	1020.8	58	2.5	644	7.1	2.6	114.6	828.9
782.1	351.6	17.9	2.1	356.3	0	29.3	0	405.6			782.1	928.7	60.5	2.4	701.2	7	2.5	107.7	881.4
782	503.4	18.6	2.1	387.6	0	25.5	0	433.7			782	1057.2	63.1	2.4	763.7	6.9	2.5	101.1	939.7
781.9	569.5	19.4	2.1	420.4	0	22	0	463.9			781.9	1325.7	65.8	2.4	831.7	6.8	2.5	94.9	1004.2
781.8	570.4	20.2	2	454.8	0	19	0	496			781.8	1206.9	68.8	2.3	905.6	6.7	2.5	89.1	1075
781.7	585.5	21.1	2	490.5	0	16.2	0	529.8			781.7	1298.9	72	2.3	985.2	6.6	2.4	83.6	1152.2
781.6	582.6	22	1.9	527.4	0	13.9	0	565.2			781.6	1506.7	75.3	2.2	1070.7	6.5	2.4	78.5	1235.7
781.5	590.5	23.1	1.9	565.2	0	11.8	0	601.9			781.5	1484.6	78.9	2.2	1161.6	6.5	2.4	73.7	1325.2
781.4	629.1	24.1	1.9	603.7	0	9.9	0	639.6			781.4	1589.6	82.8	2.1	1257.4	6.4	2.4	69.2	1420.3
781.3	745.5	25.3	1.8	642.4	0	8.4	0	677.9			781.3	1754.6	87	2.1	1357.5	6.3	2.4	65	1520.2
781.2	775.7	26.5	1.8	681.1	0	7	0	716.5			781.2	1873.3	91.4	2.1	1460.5	6.2	2.3	61.1	1623.7
781.1	730.5	27.9	1.8	719.3	0	5.8	0	754.7			781.1	1904.8	96.3	2	1564.7	6.1	2.3	57.5	1729
781	750.5	29.3	1.7	756.4	0	4.9	0	792.3			781	2034.6	101.5	2	1667.9	6	2.3	54.2	1833.9
780.9	800.4	30.8	1.7	792	0	4	0	828.6			780.9	2040.6	107.1	2	1767.3	6	2.3	51.1	1935.7
780.8	778.8	32.5	1.7	825.6	0	3.3	0	863.1			780.8	2056.1	113.2	1.9	1859.5	5.9	2.2	48.2	2031
780.7	821.4	34.3	1.7	856.7	0	2.7	0	895.3			780.7	2101.2	119.9	1.9	1940.8	5.8	2.2	45.5	2116.2
780.6	939.2	36.3	1.6	884.6	0	2.2	0	924.7			780.6	2176.6	127.1	1.9	2007.5	5.7	2.2	43.1	2187.5
780.5	1047.6	38.4	1.6	908.9	0	1.8	0	950.7			780.5	2233.7	135.1	1.8	2055.9	5.7	2.2	40.8	2241.4
780.4	1018.1	40.7	1.6	928.8	0	1.4	0	972.6			780.4	2333.1	143.8	1.8	2083.2	5.6	2.2	38.7	2275.2
780.3	962.2	43.3	1.5	943.8	0	1.2	0	989.8			780.3	2416.9	153.4	1.8	2087.8	5.5	2.1	36.7	2287.4
780.2	953.2	46	1.5	953	0	0.9	0	1001.5			780.2	2541.8	164.1	1.8	2069.4	5.4	2.1	34.9	2277.7
780.1	973.3	49.1	1.5	956.2	0	0.7	0	1007.5			780.1	2418.5	176	1.7	2029.2	5.4	2.1	33.2	2247.6
780	938.9	52.4	1.5	955.3	0	0.6	0	1009.8			780	2377.9	189.3	1.7	1969.4	5.3	2.1	31.7	2199.5
779.9	902.4	56.1	1.5	949.4	0	0.5	0	1007.5			779.9	2362.4	204.3	1.7	1893.6	5.2	2.1	30.2	2137
779.8	884	60.2	1.4	938.4	0	0.4	0	1000.4			779.8	2295.4	221.3	1.6	1805.2	5.2	2	28.9	2064.2
779.7	868.6	64.8	1.4	922.5	0	0.3	0	989			779.7	2246.3	240.7	1.6	1708.3	5.1	2	27.6	1985.3
779.6	816.9	69.8	1.4	902.1	0	0.2	0	973.5			779.6	2102.6	262.8	1.6	1606.2	5.1	2	26.4	1904.1
779.5	846.7	75.5	1.4	877.5	0	0.2	0	954.5			779.5	2127.4	288.3	1.6	1502.1	5	2	25.3	1824.3
779.4	936.7	81.8	1.3	849.2	0	0.1	0	932.5			779.4	2068.1	317.6	1.5	1398.4	4.9	2	24.3	1748.8
779.3	940.3	89	1.3	817.9	0	0.1	0	908.3			779.3	1965.3	351.6	1.5	1297	4.9	2	23.3	1680.2
779.2	924.3	97.1	1.3	784	0	0.1	0	882.4			779.2	1985.2	390.8	1.5	1199.3	4.8	1.9	22.4	1620.8
779.1	868.8	106.2	1.3	748.1	0	0.1	0	855.7			779.1	1886	436.1	1.5	1106.3	4.8	1.9	21.6	1572.2
779	785.7	116.7	1.3	710.8	0	0	0	828.8			779	1697.5	488.2	1.5	1018.7	4.7	1.9	20.8	1535.8
778.9	697.8	128.7	1.2	672.5	0	0	0	802.5			778.9	1579.6	548.2	1.4	936.7	4.6	1.9	20.1	1512.9
778.8	587.4	142.5	1.2	633.8	0	0	0	777.6			778.8	1542.9	616.7	1.4	860.5	4.6	1.9	19.3	1504.5
778.7	564.8	158.6	1.2	595.1	0	0	0	754.9			778.7	1451.3	694.5	1.4	790.2	4.5	1.9	18.7	1511.2
778.6	651.4	177.2	1.2	556.8	0	0	0	735.2			778.6	1463.9	782.4	1.4	725.5	4.5	1.8	18	1533.6
778.5	600.1	199	1.2	519.1	0	0	0	719.3			778.5	1400	880.5	1.4	666.2	4.4	1.8	17.4	1571.8
778.4	584.9	224.7	1.2	482.5	0	0	0	708.3			778.4	1299.1	988.9	1.3	612.2	4.4	1.8	16.9	1625.5
778.3	639.4	254.9	1.1	447	0	0	0	703.1			778.3	1470.4	1107.1	1.3	563.1	4.3	1.8	16.3	1693.9
778.2	665.9	290.8	1.1	413	0	0	0	704.9			778.2	1559.4	1233.5	1.3	518.5	4.3	1.8	15.8	1775.2
778.1	613	333.2	1.1	380.5	0	0	0	714.8			778.1	1635.8	1365.6	1.3	478.2	4.2	1.8	15.3	1866.4
778	507.4	383.5	1.1	349.6	0	0	0	734.2			778	1646.4	1498.9	1.3	441.8	4.2	1.8	14.8	1962.7
777.9	497.7	442.3	1.1	320.4	0	0	0	763.8			777.9	1612.6	1627.2	1.2	408.9	4.1	1.7	14.4	2057.7
777.8	646.2	510.1	1.1	292.9	0	0	0	804.1			777.8	1791.9	1742.6	1.2	379.3	4.1	1.7	14	2142.9
777.7	836	585.5	1	267.2	0	0	0	853.7			777.7	2135.4	1835.6	1.2	352.6	4.1	1.7	13.6	2208.7
777.6	975.7	664.6	1	243.1	0	0	0	908.8			777.6	2077.1	1897.2	1.2	328.5	4	1.7	13.2	2245.8
777.5	1028.9	739.6	1	220.7	0	0	0	961.4			777.5	2355.9	1920.6	1.2	306.8	4	1.7	12.8	2247
777.4	1048.5	798.9	1	200	0	0	0	999.9			777.4	2497.3	1902.9	1.2	287.2	3.9	1.7	12.4	2209.3
777.3	1018.5	831.2	1	180.8	0	0	0	1013			777.3	2330.9	1846.3	1.2	269.5	3.9	1.7	12.1	2134.6
777.2	944.7	837.2	1	163.1	0	0	0	1001.3			777.2	2233.3	1757.2	1.1	253.4	3.8	1.6	11.7	2029
777.1	901.9	820.3	1	146.9	0	0	0	968.2			777.1	2058.3	1644.4	1.1	238.7	3.8	1.6	11.4	1901.1
777	835.4	775.6	1	132	0	0	0	908.6			777	1911.2	1517.4	1.1	225.4	3.8	1.6	11.1	1760.4
776.9	898.6	711.5	0.9	118.4	0	0	0	830.9			776.9	1699.8	1384.4	1.1	213.3	3.7	1.6	10.8	1614.9
776.8	867.6	638.1	0.9	106	0	0	0	745			776.8	1320.5	1251.8	1.1	202.1	3.7	1.6	10.6	1470.8
776.7	749.4	563.5	0.9	94.7	0	0	0	659.1			776.7	1080.4	1124.4	1.1	191.8	3.6	1.6	10.3	1332.8
776.6	645.9	493.1	0.9	84.5	0	0	0	578.5			776.6	949.7	1004.9	1.1	182.4	3.6	1.6	10	1203.5
776.5	531.6	429.7	0.9	75.2	0	0	0	505.8			776.5	742.4	895.1	1	173.7	3.6	1.5	9.8	1084.7
776.4	471	374.3	0.9	66.8	0	0	0	442			776.4	669.8	795.5	1	165.6	3.5	1.5	9.5	976.7
776.3	409.5	326.6	0.9	59.3	0	0	0	386.7			776.3	688.1	706.3	1	158	3.5	1.5	9.3	879.6
776.2	304.2	285.9	0.9	52.5	0	0	0	339.2			776.2	725.9	627.1	1	151	3.5	1.5	9.1	793.1
776.1	314.5	251.3	0.9	46.4	0	0	0	298.5			776.1	601.9	557.3	1	144.5	3.4	1.5	8.8	716.5
776	324.1	221.8	0.8	40.9	0	0	0	263.6			776	693.7	496.2	1	138.4	3.4	1.5	8.6	649
775.9	350.8	196.8	0.8	36	0	0	0	233.7			775.9	458.4	443	1	132.6	3.4	1.5	8.4	589.8
775.8	355.1	175.4	0.8	31.7	0	0	0	207.9			775.8	344.5	396.7	1	127.2	3.3	1.5	8.2	538
775.7	327.3	157.1	0.8	27.8	0	0	0	185.7			775.7	379.4	356.7	0.9	122.2	3.3	1.5	8	492.7
775.6	331.9	141.3	0.8	24.3	0	0	0	166.5			775.6	357.2	322.1	0.9	117.4	3.3	1.4	7.9	453
775.5	285.9	127.7	0.8	21.3	0	0	0	149.7			775.5	334.6	292.2	0.9	112.9	3.2	1.4	7.7	418.3
775.4	151.4	115.8	0.8	18.6	0	0	0	135.2			775.4	365.9	266.2	0.9	108.7	3.2	1.4	7.5	387.9
775.3	60.2	105.5	0.8	16.2	0	0	0	122.4			775.3	294.4	243.6	0.9	104.6	3.2	1.4	7.4	361.1
775.2	106.6	96.4	0.8	14.1	0	0	0	111.2			775.2	398	223.9	0.9	100.8	3.1	1.4	7.2	337.3
775.1	212.7	88.4	0.8	12.2	0	0	0	101.3			775.1	268.5	206.6	0.9	97.2	3.1	1.4	7	316.2
775	315.2	81.3	0.8	10.6	0	0	0	92.6			775	288.8	191.3	0.9	93.8	3.1	1.4	6.9	297.4

## Sheet: Fig. 1g-EPR
A/C-CoNiS		C-CoNiS
g Factor	Intensity (a.u.)	g Factor	Intensity (a.u.)
2.2	-3.48724e-05	2.2	6.17934e-08
2.1996	-3.48724e-05	2.1996	6.17934e-08
2.1992	-3.48724e-05	2.1992	6.17934e-08
2.1988	-3.48724e-05	2.1988	6.17934e-08
2.1984	-3.48724e-05	2.1984	6.17934e-08
2.198	-3.48724e-05	2.198	6.17934e-08
2.1976	-3.48724e-05	2.1976	6.17934e-08
2.1972	-3.48724e-05	2.1972	6.17934e-08
2.1968	-3.48724e-05	2.1968	6.17934e-08
2.1964	-3.48724e-05	2.1964	6.17934e-08
2.196	-3.48724e-05	2.196	6.17934e-08
2.1956	-3.48724e-05	2.1956	6.17934e-08
2.1952	-3.48724e-05	2.1952	6.17934e-08
2.1948	-3.48724e-05	2.1948	6.17934e-08
2.1944	-3.48724e-05	2.1944	6.17934e-08
2.194	-3.48724e-05	2.194	6.17934e-08
2.1936	-3.48724e-05	2.1936	6.17934e-08
2.1932	-3.48724e-05	2.1932	6.17934e-08
2.1928	-3.48724e-05	2.1928	6.17934e-08
2.1924	-3.48724e-05	2.1924	6.17934e-08
2.192	-3.48724e-05	2.192	6.17934e-08
2.1916	-3.48724e-05	2.1916	6.17934e-08
2.1912	-3.48724e-05	2.1912	6.17934e-08
2.1908	-3.48724e-05	2.1908	6.17934e-08
2.1904	-3.48724e-05	2.1904	6.17934e-08
2.19	-3.48724e-05	2.19	6.17934e-08
2.1896	-3.48724e-05	2.1896	6.17934e-08
2.1892	-3.48724e-05	2.1892	6.17934e-08
2.1888	-3.48724e-05	2.1888	6.17934e-08
2.1884	-3.48724e-05	2.1884	6.17934e-08
2.188	-3.48724e-05	2.188	6.17934e-08
2.1876	-3.48724e-05	2.1876	6.17934e-08
2.1872	-3.48724e-05	2.1872	6.17934e-08
2.1868	-3.48724e-05	2.1868	6.17934e-08
2.1864	-3.48724e-05	2.1864	6.17934e-08
2.186	-3.48724e-05	2.186	6.17934e-08
2.1856	-3.48724e-05	2.1856	6.17934e-08
2.1852	-3.48724e-05	2.1852	6.17934e-08
2.1848	-3.48724e-05	2.1848	6.17934e-08
2.1844	-3.48724e-05	2.1844	6.17934e-08
2.184	-3.48724e-05	2.184	6.17934e-08
2.1836	-3.48724e-05	2.1836	6.17934e-08
2.1832	-3.48724e-05	2.1832	6.17934e-08
2.1828	-3.48724e-05	2.1828	6.17934e-08
2.1824	-3.48724e-05	2.1824	6.17934e-08
2.182	-3.48724e-05	2.182	6.17934e-08
2.1816	-3.48724e-05	2.1816	6.17934e-08
2.1812	-3.48724e-05	2.1812	6.17934e-08
2.1808	-3.48724e-05	2.1808	6.17934e-08
2.1804	-3.48724e-05	2.1804	6.17934e-08
2.18	-3.48724e-05	2.18	6.17934e-08
2.1796	-3.48724e-05	2.1796	6.17934e-08
2.1792	-3.48724e-05	2.1792	6.17934e-08
2.1788	-3.48724e-05	2.1788	6.17934e-08
2.1784	-3.48724e-05	2.1784	6.17934e-08
2.178	-3.48724e-05	2.178	6.17934e-08
2.1776	-3.48724e-05	2.1776	6.17934e-08
2.1772	-3.48724e-05	2.1772	6.17934e-08
2.1768	-3.48724e-05	2.1768	6.17934e-08
2.1764	-3.48724e-05	2.1764	6.17934e-08
2.176	-3.48724e-05	2.176	6.17934e-08
2.1756	-3.48724e-05	2.1756	6.17934e-08
2.1752	-3.48724e-05	2.1752	6.17934e-08
2.1748	-3.48724e-05	2.1748	6.17934e-08
2.1744	-3.48724e-05	2.1744	6.17934e-08
2.174	-3.48724e-05	2.174	6.17934e-08
2.1736	-3.48724e-05	2.1736	6.17934e-08
2.1732	-3.48724e-05	2.1732	6.17934e-08
2.1728	-3.48724e-05	2.1728	6.17934e-08
2.1724	-3.48724e-05	2.1724	6.17934e-08
2.172	-3.48724e-05	2.172	6.17934e-08
2.1716	-3.48724e-05	2.1716	6.17934e-08
2.1712	-3.48724e-05	2.1712	6.17934e-08
2.1708	-3.48724e-05	2.1708	6.17934e-08
2.1704	-3.48724e-05	2.1704	6.17934e-08
2.17	-3.48724e-05	2.17	6.17934e-08
2.1696	-3.48724e-05	2.1696	6.17934e-08
2.1692	-3.48724e-05	2.1692	6.17934e-08
2.1688	-3.48724e-05	2.1688	6.17934e-08
2.1684	-3.48724e-05	2.1684	6.17934e-08
2.168	-3.48724e-05	2.168	6.17934e-08
2.1676	-3.48724e-05	2.1676	6.17934e-08
2.1672	-3.48724e-05	2.1672	6.17934e-08
2.1668	-3.48724e-05	2.1668	6.17934e-08
2.1664	-3.48724e-05	2.1664	6.17934e-08
2.166	-3.48724e-05	2.166	6.17934e-08
2.1656	-3.48724e-05	2.1656	6.17934e-08
2.1652	-3.48724e-05	2.1652	6.17934e-08
2.1648	-3.48724e-05	2.1648	6.17934e-08
2.1644	-3.48724e-05	2.1644	6.17934e-08
2.164	-3.48724e-05	2.164	6.17934e-08
2.1636	-3.48724e-05	2.1636	6.17934e-08
2.1632	-3.48724e-05	2.1632	6.17934e-08
2.1628	-3.48724e-05	2.1628	6.17934e-08
2.1624	-3.48724e-05	2.1624	6.17934e-08
2.162	-3.48724e-05	2.162	6.17934e-08
2.1616	-3.48724e-05	2.1616	6.17934e-08
2.1612	-3.48724e-05	2.1612	6.17934e-08
2.1608	-3.48724e-05	2.1608	6.17934e-08
2.1604	-3.48724e-05	2.1604	6.17934e-08
2.16	-3.48724e-05	2.16	6.17934e-08
2.1596	-3.48724e-05	2.1596	6.17934e-08
2.1592	-3.48724e-05	2.1592	6.17934e-08
2.1588	-3.48724e-05	2.1588	6.17934e-08
2.1584	-3.48724e-05	2.1584	6.17934e-08
2.158	-3.48724e-05	2.158	6.17934e-08
2.1576	-3.48724e-05	2.1576	6.17934e-08
2.1572	-3.48724e-05	2.1572	6.17934e-08
2.1568	-3.48724e-05	2.1568	6.17934e-08
2.1564	-3.48724e-05	2.1564	6.17934e-08
2.156	-3.48724e-05	2.156	6.17934e-08
2.1556	-3.48724e-05	2.1556	6.17934e-08
2.1552	-3.48724e-05	2.1552	6.17934e-08
2.1548	-3.48724e-05	2.1548	6.17934e-08
2.1544	-3.48724e-05	2.1544	6.17934e-08
2.154	-3.48724e-05	2.154	6.17934e-08
2.1536	-3.48724e-05	2.1536	6.17934e-08
2.1532	-3.48724e-05	2.1532	6.17934e-08
2.1528	-3.48724e-05	2.1528	6.17934e-08
2.1524	-3.48724e-05	2.1524	6.17934e-08
2.152	-3.48724e-05	2.152	6.17934e-08
2.1516	-3.48724e-05	2.1516	6.17934e-08
2.1512	-3.48724e-05	2.1512	6.17934e-08
2.1508	-3.48724e-05	2.1508	6.17934e-08
2.1504	-3.48724e-05	2.1504	6.17934e-08
2.15	-3.48724e-05	2.15	6.17934e-08
2.1496	-3.48724e-05	2.1496	6.17934e-08
2.1492	-3.48724e-05	2.1492	6.17934e-08
2.1488	-3.48724e-05	2.1488	6.17934e-08
2.1484	-3.48724e-05	2.1484	6.17934e-08
2.148	-3.48724e-05	2.148	6.17934e-08
2.1476	-3.48724e-05	2.1476	6.17934e-08
2.1472	-3.48724e-05	2.1472	6.17934e-08
2.1468	-3.48724e-05	2.1468	6.17934e-08
2.1464	-3.48724e-05	2.1464	6.17934e-08
2.146	-3.48724e-05	2.146	6.17934e-08
2.1456	-3.48724e-05	2.1456	6.17934e-08
2.1452	-3.48724e-05	2.1452	6.17934e-08
2.1448	-3.48724e-05	2.1448	6.17934e-08
2.1444	-3.48724e-05	2.1444	6.17934e-08
2.144	-3.48724e-05	2.144	6.17934e-08
2.1436	-3.48724e-05	2.1436	6.17934e-08
2.1432	-3.48724e-05	2.1432	6.17934e-08
2.1428	-3.48724e-05	2.1428	6.17934e-08
2.1424	-3.48724e-05	2.1424	6.17934e-08
2.142	-3.48724e-05	2.142	6.17934e-08
2.1416	-3.48724e-05	2.1416	6.17934e-08
2.1412	-3.48724e-05	2.1412	6.17934e-08
2.1408	-3.48724e-05	2.1408	6.17934e-08
2.1404	-3.48724e-05	2.1404	6.17934e-08
2.14	-3.48724e-05	2.14	6.17934e-08
2.1396	-3.48724e-05	2.1396	6.17934e-08
2.1392	-3.48724e-05	2.1392	6.17934e-08
2.1388	-3.48724e-05	2.1388	6.17934e-08
2.1384	-3.48724e-05	2.1384	6.17934e-08
2.138	-3.48724e-05	2.138	6.17934e-08
2.1376	-3.48724e-05	2.1376	6.17934e-08
2.1372	-3.48724e-05	2.1372	6.17934e-08
2.1368	-3.48724e-05	2.1368	6.17934e-08
2.1364	-3.48724e-05	2.1364	6.17934e-08
2.136	-3.48724e-05	2.136	6.17934e-08
2.1356	-3.48724e-05	2.1356	6.17934e-08
2.1352	-3.48724e-05	2.1352	6.17934e-08
2.1348	-3.48724e-05	2.1348	6.17934e-08
2.1344	-3.48724e-05	2.1344	6.17934e-08
2.134	-3.48724e-05	2.134	6.17934e-08
2.1336	-3.48724e-05	2.1336	6.17934e-08
2.1332	-3.48724e-05	2.1332	6.17934e-08
2.1328	-3.48724e-05	2.1328	6.17934e-08
2.1324	-3.48724e-05	2.1324	6.17934e-08
2.132	-3.48724e-05	2.132	6.17934e-08
2.1316	-3.48724e-05	2.1316	6.17934e-08
2.1312	-3.48724e-05	2.1312	6.17934e-08
2.1308	-3.48724e-05	2.1308	6.17934e-08
2.1304	-3.48724e-05	2.1304	6.17934e-08
2.13	-3.48724e-05	2.13	6.17934e-08
2.1296	-3.48724e-05	2.1296	6.17934e-08
2.1292	-3.48724e-05	2.1292	6.17934e-08
2.1288	-3.48724e-05	2.1288	6.17934e-08
2.1284	-3.48724e-05	2.1284	6.17934e-08
2.128	-3.48724e-05	2.128	6.17934e-08
2.1276	-3.48724e-05	2.1276	6.17934e-08
2.1272	-3.48724e-05	2.1272	6.17934e-08
2.1268	-3.48724e-05	2.1268	6.17934e-08
2.1264	-3.48724e-05	2.1264	6.17934e-08
2.126	-3.48724e-05	2.126	6.17934e-08
2.1256	-3.48724e-05	2.1256	6.17934e-08
2.1252	-3.48724e-05	2.1252	6.17934e-08
2.1248	-3.48724e-05	2.1248	6.17934e-08
2.1244	-3.48724e-05	2.1244	6.17934e-08
2.124	-3.48724e-05	2.124	6.17934e-08
2.1236	-3.48724e-05	2.1236	6.17934e-08
2.1232	-3.48724e-05	2.1232	6.17934e-08
2.1228	-3.48724e-05	2.1228	6.17934e-08
2.1224	-3.48724e-05	2.1224	6.17934e-08
2.122	-3.48724e-05	2.122	6.17934e-08
2.1216	-3.48724e-05	2.1216	6.17934e-08
2.1212	-3.48724e-05	2.1212	6.17934e-08
2.1208	-3.48724e-05	2.1208	6.17934e-08
2.1204	-3.48724e-05	2.1204	6.17934e-08
2.12	-3.48724e-05	2.12	6.17934e-08
2.1196	-3.48724e-05	2.1196	6.17934e-08
2.1192	-3.48724e-05	2.1192	6.17934e-08
2.1188	-3.48724e-05	2.1188	6.17934e-08
2.1184	-3.48724e-05	2.1184	6.17935e-08
2.118	-3.48724e-05	2.118	6.17935e-08
2.1176	-3.48724e-05	2.1176	6.17935e-08
2.1172	-3.48724e-05	2.1172	6.17935e-08
2.1168	-3.48724e-05	2.1168	6.17935e-08
2.1164	-3.48724e-05	2.1164	6.17936e-08
2.116	-3.48724e-05	2.116	6.17936e-08
2.1156	-3.48723e-05	2.1156	6.17936e-08
2.1152	-3.48723e-05	2.1152	6.17937e-08
2.1148	-3.48723e-05	2.1148	6.17937e-08
2.1144	-3.48723e-05	2.1144	6.17938e-08
2.114	-3.48723e-05	2.114	6.17939e-08
2.1136	-3.48723e-05	2.1136	6.1794e-08
2.1132	-3.48722e-05	2.1132	6.17941e-08
2.1128	-3.48722e-05	2.1128	6.17943e-08
2.1124	-3.48722e-05	2.1124	6.17945e-08
2.112	-3.48721e-05	2.112	6.17947e-08
2.1116	-3.48721e-05	2.1116	6.17949e-08
2.1112	-3.4872e-05	2.1112	6.17952e-08
2.1108	-3.4872e-05	2.1108	6.17956e-08
2.1104	-3.48719e-05	2.1104	6.17961e-08
2.11	-3.48718e-05	2.11	6.17966e-08
2.1096	-3.48717e-05	2.1096	6.17973e-08
2.1092	-3.48716e-05	2.1092	6.1798e-08
2.1088	-3.48715e-05	2.1088	6.1799e-08
2.1084	-3.48714e-05	2.1084	6.18001e-08
2.108	-3.48712e-05	2.108	6.18014e-08
2.1076	-3.4871e-05	2.1076	6.1803e-08
2.1072	-3.48708e-05	2.1072	6.18049e-08
2.1068	-3.48705e-05	2.1068	6.18071e-08
2.1064	-3.48702e-05	2.1064	6.18098e-08
2.106	-3.48699e-05	2.106	6.1813e-08
2.1056	-3.48695e-05	2.1056	6.18168e-08
2.1052	-3.48691e-05	2.1052	6.18213e-08
2.1048	-3.48686e-05	2.1048	6.18267e-08
2.1044	-3.4868e-05	2.1044	6.1833e-08
2.104	-3.48674e-05	2.104	6.18405e-08
2.1036	-3.48666e-05	2.1036	6.18495e-08
2.1032	-3.48658e-05	2.1032	6.186e-08
2.1028	-3.48648e-05	2.1028	6.18725e-08
2.1024	-3.48637e-05	2.1024	6.18872e-08
2.102	-3.48624e-05	2.102	6.19047e-08
2.1016	-3.4861e-05	2.1016	6.19252e-08
2.1012	-3.48593e-05	2.1012	6.19495e-08
2.1008	-3.48574e-05	2.1008	6.1978e-08
2.1004	-3.48553e-05	2.1004	6.20117e-08
2.1	-3.48528e-05	2.1	6.20512e-08
2.0996	-3.48501e-05	2.0996	6.20978e-08
2.0992	-3.48469e-05	2.0992	6.21524e-08
2.0988	-3.48434e-05	2.0988	6.22166e-08
2.0984	-3.48393e-05	2.0984	6.22919e-08
2.098	-3.48347e-05	2.098	6.23801e-08
2.0976	-3.48295e-05	2.0976	6.24835e-08
2.0972	-3.48236e-05	2.0972	6.26044e-08
2.0968	-3.48169e-05	2.0968	6.27459e-08
2.0964	-3.48094e-05	2.0964	6.29113e-08
2.096	-3.48008e-05	2.096	6.31043e-08
2.0956	-3.47912e-05	2.0956	6.33297e-08
2.0952	-3.47803e-05	2.0952	6.35924e-08
2.0948	-3.4768e-05	2.0948	6.38985e-08
2.0944	-3.47542e-05	2.0944	6.42549e-08
2.094	-3.47385e-05	2.094	6.46696e-08
2.0936	-3.4721e-05	2.0936	6.51517e-08
2.0932	-3.47011e-05	2.0932	6.57117e-08
2.0928	-3.46789e-05	2.0928	6.63617e-08
2.0924	-3.46538e-05	2.0924	6.71156e-08
2.092	-3.46257e-05	2.092	6.79895e-08
2.0916	-3.45941e-05	2.0916	6.90016e-08
2.0912	-3.45586e-05	2.0912	7.01729e-08
2.0908	-3.45188e-05	2.0908	7.15273e-08
2.0904	-3.44742e-05	2.0904	7.30924e-08
2.09	-3.44243e-05	2.09	7.48995e-08
2.0896	-3.43684e-05	2.0896	7.69846e-08
2.0892	-3.43058e-05	2.0892	7.93884e-08
2.0888	-3.42359e-05	2.0888	8.21577e-08
2.0884	-3.41578e-05	2.0884	8.53456e-08
2.088	-3.40705e-05	2.088	8.90125e-08
2.0876	-3.39731e-05	2.0876	9.32272e-08
2.0872	-3.38645e-05	2.0872	9.8068e-08
2.0868	-3.37434e-05	2.0868	1.03623e-07
2.0864	-3.36086e-05	2.0864	1.09994e-07
2.086	-3.34585e-05	2.086	1.17295e-07
2.0856	-3.32914e-05	2.0856	1.25654e-07
2.0852	-3.31057e-05	2.0852	1.35218e-07
2.0848	-3.28994e-05	2.0848	1.46153e-07
2.0844	-3.26703e-05	2.0844	1.58644e-07
2.084	-3.2416e-05	2.084	1.72904e-07
2.0836	-3.2134e-05	2.0836	1.89169e-07
2.0832	-3.18214e-05	2.0832	2.07708e-07
2.0828	-3.14751e-05	2.0828	2.28821e-07
2.0824	-3.10918e-05	2.0824	2.5285e-07
2.082	-3.06678e-05	2.082	2.80173e-07
2.0816	-3.0199e-05	2.0816	3.1122e-07
2.0812	-2.9681e-05	2.0812	3.46472e-07
2.0808	-2.9109e-05	2.0808	3.86465e-07
2.0804	-2.84779e-05	2.0804	4.31804e-07
2.08	-2.77818e-05	2.08	4.83162e-07
2.0796	-2.70147e-05	2.0796	5.41295e-07
2.0792	-2.61697e-05	2.0792	6.07045e-07
2.0788	-2.52397e-05	2.0788	6.81353e-07
2.0784	-2.42166e-05	2.0784	7.65266e-07
2.078	-2.3092e-05	2.078	8.59954e-07
2.0776	-2.18564e-05	2.0776	9.66716e-07
2.0772	-2.04998e-05	2.0772	1.087e-06
2.0768	-1.90114e-05	2.0768	1.22241e-06
2.0764	-1.73793e-05	2.0764	1.37473e-06
2.076	-1.55908e-05	2.076	1.54595e-06
2.0756	-1.36322e-05	2.0756	1.73824e-06
2.0752	-1.14887e-05	2.0752	1.95404e-06
2.0748	-9.14429e-06	2.0748	2.19604e-06
2.0744	-6.58188e-06	2.0744	2.4672e-06
2.074	-3.78297e-06	2.074	2.7708e-06
2.0736	-7.27704e-07	2.0736	3.11044e-06
2.0732	2.60525e-06	2.0732	3.49011e-06
2.0728	6.23876e-06	2.0728	3.9142e-06
2.0724	1.01974e-05	2.0724	4.38753e-06
2.072	1.45074e-05	2.072	4.91539e-06
2.0716	1.91969e-05	2.0716	5.5036e-06
2.0712	2.4296e-05	2.0712	6.15855e-06
2.0708	2.98369e-05	2.0708	6.88723e-06
2.0704	3.58538e-05	2.0704	7.69729e-06
2.07	4.23835e-05	2.07	8.59711e-06
2.0696	4.94649e-05	2.0696	9.59584e-06
2.0692	5.71396e-05	2.0692	1.07035e-05
2.0688	6.54519e-05	2.0688	1.19309e-05
2.0684	7.44486e-05	2.0684	1.32899e-05
2.068	8.41798e-05	2.068	1.47936e-05
2.0676	9.46984e-05	2.0676	1.64558e-05
2.0672	0.000106061	2.0672	1.82919e-05
2.0668	0.000118326	2.0668	2.03184e-05
2.0664	0.000131557	2.0664	2.25533e-05
2.066	0.000145821	2.066	2.50159e-05
2.0656	0.000161187	2.0656	2.77274e-05
2.0652	0.00017773	2.0652	3.07104e-05
2.0648	0.000195528	2.0648	3.39894e-05
2.0644	0.000214663	2.0644	3.75909e-05
2.064	0.000235222	2.064	4.15434e-05
2.0636	0.000257295	2.0636	4.58775e-05
2.0632	0.000280978	2.0632	5.06262e-05
2.0628	0.000306372	2.0628	5.58249e-05
2.0624	0.00033358	2.0624	6.15115e-05
2.062	0.000362712	2.062	6.77266e-05
2.0616	0.000393884	2.0616	7.45139e-05
2.0612	0.000427214	2.0612	8.19198e-05
2.0608	0.000462827	2.0608	8.99939e-05
2.0604	0.000500854	2.0604	9.87893e-05
2.06	0.000541429	2.06	0.000108362
2.0596	0.000584693	2.0596	0.000118773
2.0592	0.000630792	2.0592	0.000130085
2.0588	0.000679876	2.0588	0.000142367
2.0584	0.000732102	2.0584	0.000155689
2.058	0.000787632	2.058	0.000170129
2.0576	0.000846633	2.0576	0.000185766
2.0572	0.000909275	2.0572	0.000202685
2.0568	0.000975738	2.0568	0.000220976
2.0564	0.00105	2.0564	0.000240733
2.056	0.00112	2.056	0.000262055
2.0556	0.0012	2.0556	0.000285047
2.0552	0.00128	2.0552	0.000309817
2.0548	0.00137	2.0548	0.00033648
2.0544	0.00147	2.0544	0.000365156
2.054	0.00156	2.054	0.00039597
2.0536	0.00167	2.0536	0.000429051
2.0532	0.00178	2.0532	0.000464535
2.0528	0.00189	2.0528	0.000502564
2.0524	0.00201	2.0524	0.000543283
2.052	0.00214	2.052	0.000586845
2.0516	0.00228	2.0516	0.000633404
2.0512	0.00242	2.0512	0.000683124
2.0508	0.00256	2.0508	0.00073617
2.0504	0.00272	2.0504	0.000792713
2.05	0.00288	2.05	0.000852929
2.0496	0.00305	2.0496	0.000916997
2.0492	0.00323	2.0492	0.000985101
2.0488	0.00341	2.0488	0.00106
2.0484	0.00361	2.0484	0.00113
2.048	0.00381	2.048	0.00122
2.0476	0.00402	2.0476	0.0013
2.0472	0.00424	2.0472	0.00139
2.0468	0.00447	2.0468	0.00149
2.0464	0.00471	2.0464	0.00159
2.046	0.00495	2.046	0.0017
2.0456	0.00521	2.0456	0.00181
2.0452	0.00548	2.0452	0.00193
2.0448	0.00575	2.0448	0.00206
2.0444	0.00604	2.0444	0.00219
2.044	0.00633	2.044	0.00233
2.0436	0.00664	2.0436	0.00247
2.0432	0.00695	2.0432	0.00262
2.0428	0.00727	2.0428	0.00278
2.0424	0.00761	2.0424	0.00295
2.042	0.00795	2.042	0.00312
2.0416	0.00831	2.0416	0.0033
2.0412	0.00867	2.0412	0.00349
2.0408	0.00905	2.0408	0.00369
2.0404	0.00943	2.0404	0.00389
2.04	0.00982	2.04	0.0041
2.0396	0.01022	2.0396	0.00432
2.0392	0.01063	2.0392	0.00455
2.0388	0.01105	2.0388	0.00479
2.0384	0.01148	2.0384	0.00503
2.038	0.01192	2.038	0.00528
2.0376	0.01236	2.0376	0.00554
2.0372	0.01281	2.0372	0.00581
2.0368	0.01327	2.0368	0.00608
2.0364	0.01373	2.0364	0.00636
2.036	0.0142	2.036	0.00665
2.0356	0.01468	2.0356	0.00695
2.0352	0.01516	2.0352	0.00726
2.0348	0.01564	2.0348	0.00757
2.0344	0.01613	2.0344	0.00788
2.034	0.01662	2.034	0.00821
2.0336	0.01712	2.0336	0.00854
2.0332	0.01761	2.0332	0.00887
2.0328	0.01811	2.0328	0.00921
2.0324	0.0186	2.0324	0.00955
2.032	0.01909	2.032	0.0099
2.0316	0.01959	2.0316	0.01025
2.0312	0.02007	2.0312	0.0106
2.0308	0.02056	2.0308	0.01095
2.0304	0.02104	2.0304	0.01131
2.03	0.02151	2.03	0.01167
2.0296	0.02198	2.0296	0.01202
2.0292	0.02244	2.0292	0.01238
2.0288	0.02289	2.0288	0.01273
2.0284	0.02332	2.0284	0.01308
2.028	0.02375	2.028	0.01343
2.0276	0.02417	2.0276	0.01377
2.0272	0.02457	2.0272	0.01411
2.0268	0.02495	2.0268	0.01444
2.0264	0.02532	2.0264	0.01476
2.026	0.02567	2.026	0.01507
2.0256	0.02601	2.0256	0.01538
2.0252	0.02632	2.0252	0.01568
2.0248	0.02662	2.0248	0.01596
2.0244	0.02689	2.0244	0.01623
2.024	0.02714	2.024	0.01649
2.0236	0.02736	2.0236	0.01673
2.0232	0.02756	2.0232	0.01696
2.0228	0.02773	2.0228	0.01717
2.0224	0.02788	2.0224	0.01736
2.022	0.028	2.022	0.01754
2.0216	0.02808	2.0216	0.01769
2.0212	0.02814	2.0212	0.01782
2.0208	0.02817	2.0208	0.01794
2.0204	0.02816	2.0204	0.01803
2.02	0.02813	2.02	0.01809
2.0196	0.02806	2.0196	0.01814
2.0192	0.02795	2.0192	0.01815
2.0188	0.02781	2.0188	0.01814
2.0184	0.02764	2.0184	0.01811
2.018	0.02743	2.018	0.01805
2.0176	0.02718	2.0176	0.01796
2.0172	0.0269	2.0172	0.01784
2.0168	0.02658	2.0168	0.0177
2.0164	0.02623	2.0164	0.01752
2.016	0.02584	2.016	0.01732
2.0156	0.02541	2.0156	0.01708
2.0152	0.02495	2.0152	0.01682
2.0148	0.02445	2.0148	0.01653
2.0144	0.02391	2.0144	0.01621
2.014	0.02334	2.014	0.01586
2.0136	0.02273	2.0136	0.01548
2.0132	0.02209	2.0132	0.01507
2.0128	0.02142	2.0128	0.01464
2.0124	0.02071	2.0124	0.01418
2.012	0.01997	2.012	0.01368
2.0116	0.0192	2.0116	0.01317
2.0112	0.01839	2.0112	0.01262
2.0108	0.01756	2.0108	0.01206
2.0104	0.0167	2.0104	0.01146
2.01	0.01581	2.01	0.01085
2.0096	0.0149	2.0096	0.01021
2.0092	0.01396	2.0092	0.00956
2.0088	0.013	2.0088	0.00888
2.0084	0.01202	2.0084	0.00818
2.008	0.01102	2.008	0.00747
2.0076	0.01	2.0076	0.00674
2.0072	0.00896	2.0072	0.006
2.0068	0.00791	2.0068	0.00524
2.0064	0.00684	2.0064	0.00448
2.006	0.00576	2.006	0.0037
2.0056	0.00467	2.0056	0.00292
2.0052	0.00358	2.0052	0.00213
2.0048	0.00248	2.0048	0.00134
2.0044	0.00137	2.0044	0.000539547
2.004	0.000260051	2.004	-0.000258477
2.0036	-0.000849238	2.0036	-0.00106
2.0032	-0.00196	2.0032	-0.00185
2.0028	-0.00306	2.0028	-0.00264
2.0024	-0.00416	2.0024	-0.00343
2.002	-0.00525	2.002	-0.00421
2.0016	-0.00634	2.0016	-0.00498
2.0012	-0.00741	2.0012	-0.00573
2.0008	-0.00847	2.0008	-0.00648
2.0004	-0.00952	2.0004	-0.00722
2	-0.01055	2	-0.00793
1.9996	-0.01156	1.9996	-0.00864
1.9992	-0.01255	1.9992	-0.00932
1.9988	-0.01353	1.9988	-0.00998
1.9984	-0.01448	1.9984	-0.01063
1.998	-0.0154	1.998	-0.01125
1.9976	-0.0163	1.9976	-0.01185
1.9972	-0.01718	1.9972	-0.01243
1.9968	-0.01803	1.9968	-0.01298
1.9964	-0.01884	1.9964	-0.01351
1.996	-0.01963	1.996	-0.01401
1.9956	-0.02039	1.9956	-0.01448
1.9952	-0.02111	1.9952	-0.01492
1.9948	-0.02181	1.9948	-0.01534
1.9944	-0.02247	1.9944	-0.01573
1.994	-0.02309	1.994	-0.01609
1.9936	-0.02368	1.9936	-0.01642
1.9932	-0.02424	1.9932	-0.01672
1.9928	-0.02476	1.9928	-0.017
1.9924	-0.02524	1.9924	-0.01724
1.992	-0.02569	1.992	-0.01745
1.9916	-0.0261	1.9916	-0.01764
1.9912	-0.02647	1.9912	-0.01779
1.9908	-0.02681	1.9908	-0.01792
1.9904	-0.02711	1.9904	-0.01802
1.99	-0.02737	1.99	-0.01809
1.9896	-0.0276	1.9896	-0.01814
1.9892	-0.02779	1.9892	-0.01815
1.9888	-0.02795	1.9888	-0.01814
1.9884	-0.02807	1.9884	-0.01811
1.988	-0.02816	1.988	-0.01805
1.9876	-0.02822	1.9876	-0.01797
1.9872	-0.02824	1.9872	-0.01787
1.9868	-0.02823	1.9868	-0.01774
1.9864	-0.02819	1.9864	-0.01759
1.986	-0.02812	1.986	-0.01743
1.9856	-0.02802	1.9856	-0.01724
1.9852	-0.02788	1.9852	-0.01703
1.9848	-0.02773	1.9848	-0.01681
1.9844	-0.02754	1.9844	-0.01658
1.984	-0.02733	1.984	-0.01632
1.9836	-0.02709	1.9836	-0.01606
1.9832	-0.02683	1.9832	-0.01578
1.9828	-0.02655	1.9828	-0.01549
1.9824	-0.02625	1.9824	-0.01518
1.982	-0.02592	1.982	-0.01487
1.9816	-0.02558	1.9816	-0.01455
1.9812	-0.02522	1.9812	-0.01422
1.9808	-0.02484	1.9808	-0.01389
1.9804	-0.02445	1.9804	-0.01355
1.98	-0.02404	1.98	-0.0132
1.9796	-0.02362	1.9796	-0.01285
1.9792	-0.02319	1.9792	-0.0125
1.9788	-0.02275	1.9788	-0.01215
1.9784	-0.02229	1.9784	-0.01179
1.978	-0.02183	1.978	-0.01143
1.9776	-0.02136	1.9776	-0.01108
1.9772	-0.02088	1.9772	-0.01072
1.9768	-0.0204	1.9768	-0.01037
1.9764	-0.01992	1.9764	-0.01002
1.976	-0.01943	1.976	-0.00967
1.9756	-0.01893	1.9756	-0.00933
1.9752	-0.01844	1.9752	-0.00899
1.9748	-0.01794	1.9748	-0.00865
1.9744	-0.01745	1.9744	-0.00832
1.974	-0.01695	1.974	-0.008
1.9736	-0.01646	1.9736	-0.00768
1.9732	-0.01597	1.9732	-0.00736
1.9728	-0.01549	1.9728	-0.00706
1.9724	-0.015	1.9724	-0.00676
1.972	-0.01452	1.972	-0.00647
1.9716	-0.01405	1.9716	-0.00618
1.9712	-0.01358	1.9712	-0.0059
1.9708	-0.01312	1.9708	-0.00563
1.9704	-0.01267	1.9704	-0.00537
1.97	-0.01222	1.97	-0.00512
1.9696	-0.01178	1.9696	-0.00487
1.9692	-0.01135	1.9692	-0.00463
1.9688	-0.01092	1.9688	-0.0044
1.9684	-0.01051	1.9684	-0.00418
1.968	-0.0101	1.968	-0.00396
1.9676	-0.00971	1.9676	-0.00376
1.9672	-0.00932	1.9672	-0.00356
1.9668	-0.00894	1.9668	-0.00337
1.9664	-0.00857	1.9664	-0.00318
1.966	-0.00821	1.966	-0.00301
1.9656	-0.00786	1.9656	-0.00284
1.9652	-0.00752	1.9652	-0.00268
1.9648	-0.00719	1.9648	-0.00252
1.9644	-0.00687	1.9644	-0.00238
1.964	-0.00656	1.964	-0.00224
1.9636	-0.00626	1.9636	-0.0021
1.9632	-0.00597	1.9632	-0.00197
1.9628	-0.00569	1.9628	-0.00185
1.9624	-0.00542	1.9624	-0.00174
1.962	-0.00516	1.962	-0.00163
1.9616	-0.00491	1.9616	-0.00152
1.9612	-0.00466	1.9612	-0.00143
1.9608	-0.00443	1.9608	-0.00133
1.9604	-0.00421	1.9604	-0.00125
1.96	-0.00399	1.96	-0.00116
1.9596	-0.00378	1.9596	-0.00108
1.9592	-0.00359	1.9592	-0.00101
1.9588	-0.0034	1.9588	-0.000940384
1.9584	-0.00321	1.9584	-0.000874915
1.958	-0.00304	1.958	-0.000813364
1.9576	-0.00287	1.9576	-0.000755547
1.9572	-0.00272	1.9572	-0.00070129
1.9568	-0.00256	1.9568	-0.000650418
1.9564	-0.00242	1.9564	-0.000602765
1.956	-0.00228	1.956	-0.000558166
1.9556	-0.00215	1.9556	-0.000516464
1.9552	-0.00203	1.9552	-0.000477504
1.9548	-0.00191	1.9548	-0.00044114
1.9544	-0.00179	1.9544	-0.000407229
1.954	-0.00169	1.954	-0.000375632
1.9536	-0.00159	1.9536	-0.000346218
1.9532	-0.00149	1.9532	-0.00031886
1.9528	-0.0014	1.9528	-0.000293437
1.9524	-0.00131	1.9524	-0.000269831
1.952	-0.00123	1.952	-0.000247934
1.9516	-0.00116	1.9516	-0.000227637
1.9512	-0.00108	1.9512	-0.000208841
1.9508	-0.00101	1.9508	-0.000191449
1.9504	-0.000949219	1.9504	-0.000175371
1.95	-0.000888304	1.95	-0.000160519
1.9496	-0.00083095	1.9496	-0.000146812
1.9492	-0.000776987	1.9492	-0.000134172
1.9488	-0.000726252	1.9488	-0.000122526
1.9484	-0.000678585	1.9484	-0.000111806
1.948	-0.000633833	1.948	-0.000101945
1.9476	-0.000591846	1.9476	-9.28822e-05
1.9472	-0.000552481	1.9472	-8.45603e-05
1.9468	-0.000515601	1.9468	-7.69249e-05
1.9464	-0.000481073	1.9464	-6.99253e-05
1.946	-0.000448769	1.946	-6.35138e-05
1.9456	-0.000418567	1.9456	-5.76459e-05
1.9452	-0.00039035	1.9452	-5.22799e-05
1.9448	-0.000364005	1.9448	-4.73769e-05
1.9444	-0.000339425	1.9444	-4.29007e-05
1.944	-0.000316508	1.944	-3.88175e-05
1.9436	-0.000295156	1.9436	-3.50957e-05
1.9432	-0.000275275	1.9432	-3.17063e-05
1.9428	-0.000256776	1.9428	-2.86219e-05
1.9424	-0.000239576	1.9424	-2.58176e-05
1.942	-0.000223594	1.942	-2.32698e-05
1.9416	-0.000208753	1.9416	-2.0957e-05
1.9412	-0.000194981	1.9412	-1.88592e-05
1.9408	-0.00018221	1.9408	-1.69581e-05
1.9404	-0.000170376	1.9404	-1.52364e-05
1.94	-0.000159416	1.94	-1.36786e-05
1.9396	-0.000149273	1.9396	-1.22702e-05
1.9392	-0.000139892	1.9392	-1.09978e-05
1.9388	-0.000131222	1.9388	-9.84929e-06
1.9384	-0.000123214	1.9384	-8.81341e-06
1.938	-0.000115822	1.938	-7.87985e-06
1.9376	-0.000109004	1.9376	-7.03918e-06
1.9372	-0.000102719	1.9372	-6.28275e-06
1.9368	-9.69297e-05	1.9368	-5.60267e-06
1.9364	-9.15998e-05	1.9364	-4.99172e-06
1.936	-8.66964e-05	1.936	-4.4433e-06
1.9356	-8.21883e-05	1.9356	-3.9514e-06
1.9352	-7.80462e-05	1.9352	-3.51055e-06
1.9348	-7.4243e-05	1.9348	-3.11576e-06
1.9344	-7.07532e-05	1.9344	-2.76249e-06
1.934	-6.75531e-05	1.934	-2.44663e-06
1.9336	-6.46204e-05	1.9336	-2.16444e-06
1.9332	-6.19346e-05	1.9332	-1.91253e-06
1.9328	-5.94766e-05	1.9328	-1.68783e-06
1.9324	-5.72283e-05	1.9324	-1.48754e-06
1.932	-5.51733e-05	1.932	-1.30917e-06
1.9316	-5.32962e-05	1.9316	-1.15043e-06
1.9312	-5.15826e-05	1.9312	-1.00928e-06
1.9308	-5.00192e-05	1.9308	-8.83861e-07
1.9304	-4.8594e-05	1.9304	-7.7251e-07
1.93	-4.72954e-05	1.93	-6.73727e-07
1.9296	-4.61129e-05	1.9296	-5.86159e-07
1.9292	-4.5037e-05	1.9292	-5.08595e-07
1.9288	-4.40585e-05	1.9288	-4.39945e-07
1.9284	-4.31693e-05	1.9284	-3.79231e-07
1.928	-4.23616e-05	1.928	-3.25577e-07
1.9276	-4.16286e-05	1.9276	-2.782e-07
1.9272	-4.09637e-05	1.9272	-2.36396e-07
1.9268	-4.03609e-05	1.9268	-1.9954e-07
1.9264	-3.98148e-05	1.9264	-1.6707e-07
1.926	-3.93205e-05	1.926	-1.38487e-07
1.9256	-3.88731e-05	1.9256	-1.13344e-07
1.9252	-3.84687e-05	1.9252	-9.12449e-08
1.9248	-3.81032e-05	1.9248	-7.18357e-08
1.9244	-3.77731e-05	1.9244	-5.48022e-08
1.924	-3.74752e-05	1.924	-3.98651e-08
1.9236	-3.72065e-05	1.9236	-2.67764e-08
1.9232	-3.69643e-05	1.9232	-1.53161e-08
1.9228	-3.67461e-05	1.9228	-5.2893e-09
1.9224	-3.65497e-05	1.9224	3.47656e-09
1.922	-3.6373e-05	1.922	1.11342e-08
1.9216	-3.62141e-05	1.9216	1.78187e-08
1.9212	-3.60713e-05	1.9212	2.36491e-08
1.9208	-3.59431e-05	1.9208	2.87308e-08
1.9204	-3.5828e-05	1.9204	3.31566e-08
1.92	-3.57248e-05	1.92	3.70081e-08
1.9196	-3.56323e-05	1.9196	4.03573e-08
1.9192	-3.55494e-05	1.9192	4.32676e-08
1.9188	-3.54752e-05	1.9188	4.57945e-08
1.9184	-3.54088e-05	1.9184	4.79868e-08
1.918	-3.53495e-05	1.918	4.98875e-08
1.9176	-3.52964e-05	1.9176	5.1534e-08
1.9172	-3.52491e-05	1.9172	5.29593e-08
1.9168	-3.52068e-05	1.9168	5.41921e-08
1.9164	-3.51691e-05	1.9164	5.52577e-08
1.916	-3.51355e-05	1.916	5.6178e-08
1.9156	-3.51056e-05	1.9156	5.69723e-08
1.9152	-3.50789e-05	1.9152	5.76572e-08
1.9148	-3.50552e-05	1.9148	5.82474e-08
1.9144	-3.50341e-05	1.9144	5.87557e-08
1.914	-3.50154e-05	1.914	5.91929e-08
1.9136	-3.49987e-05	1.9136	5.95689e-08
1.9132	-3.4984e-05	1.9132	5.98919e-08
1.9128	-3.49709e-05	1.9128	6.01692e-08
1.9124	-3.49593e-05	1.9124	6.04071e-08
1.912	-3.4949e-05	1.912	6.06109e-08
1.9116	-3.49399e-05	1.9116	6.07856e-08
1.9112	-3.49318e-05	1.9112	6.09351e-08
1.9108	-3.49247e-05	1.9108	6.10629e-08
1.9104	-3.49184e-05	1.9104	6.11722e-08
1.91	-3.49128e-05	1.91	6.12655e-08
1.9096	-3.49079e-05	1.9096	6.13451e-08
1.9092	-3.49036e-05	1.9092	6.14129e-08
1.9088	-3.48998e-05	1.9088	6.14708e-08
1.9084	-3.48964e-05	1.9084	6.152e-08
1.908	-3.48934e-05	1.908	6.15619e-08
1.9076	-3.48908e-05	1.9076	6.15976e-08
1.9072	-3.48885e-05	1.9072	6.16278e-08
1.9068	-3.48865e-05	1.9068	6.16535e-08
1.9064	-3.48847e-05	1.9064	6.16753e-08
1.906	-3.48832e-05	1.906	6.16938e-08
1.9056	-3.48818e-05	1.9056	6.17094e-08
1.9052	-3.48806e-05	1.9052	6.17226e-08
1.9048	-3.48796e-05	1.9048	6.17338e-08
1.9044	-3.48787e-05	1.9044	6.17433e-08
1.904	-3.48779e-05	1.904	6.17513e-08
1.9036	-3.48772e-05	1.9036	6.1758e-08
1.9032	-3.48765e-05	1.9032	6.17637e-08
1.9028	-3.4876e-05	1.9028	6.17685e-08
1.9024	-3.48755e-05	1.9024	6.17725e-08
1.902	-3.48751e-05	1.902	6.17759e-08
1.9016	-3.48748e-05	1.9016	6.17788e-08
1.9012	-3.48745e-05	1.9012	6.17812e-08
1.9008	-3.48742e-05	1.9008	6.17832e-08
1.9004	-3.4874e-05	1.9004	6.17849e-08
1.9	-3.48737e-05	1.9	6.17863e-08
1.8996	-3.48736e-05	1.8996	6.17875e-08
1.8992	-3.48734e-05	1.8992	6.17884e-08
1.8988	-3.48733e-05	1.8988	6.17893e-08
1.8984	-3.48732e-05	1.8984	6.179e-08
1.898	-3.48731e-05	1.898	6.17905e-08
1.8976	-3.4873e-05	1.8976	6.1791e-08
1.8972	-3.48729e-05	1.8972	6.17914e-08
1.8968	-3.48728e-05	1.8968	6.17918e-08
1.8964	-3.48728e-05	1.8964	6.1792e-08
1.896	-3.48727e-05	1.896	6.17923e-08
1.8956	-3.48727e-05	1.8956	6.17925e-08
1.8952	-3.48726e-05	1.8952	6.17926e-08
1.8948	-3.48726e-05	1.8948	6.17928e-08
1.8944	-3.48726e-05	1.8944	6.17929e-08
1.894	-3.48726e-05	1.894	6.1793e-08
1.8936	-3.48725e-05	1.8936	6.1793e-08
1.8932	-3.48725e-05	1.8932	6.17931e-08
1.8928	-3.48725e-05	1.8928	6.17932e-08
1.8924	-3.48725e-05	1.8924	6.17932e-08
1.892	-3.48725e-05	1.892	6.17932e-08
1.8916	-3.48725e-05	1.8916	6.17933e-08
1.8912	-3.48725e-05	1.8912	6.17933e-08
1.8908	-3.48725e-05	1.8908	6.17933e-08
1.8904	-3.48725e-05	1.8904	6.17933e-08
1.89	-3.48724e-05	1.89	6.17933e-08
1.8896	-3.48724e-05	1.8896	6.17934e-08
1.8892	-3.48724e-05	1.8892	6.17934e-08
1.8888	-3.48724e-05	1.8888	6.17934e-08
1.8884	-3.48724e-05	1.8884	6.17934e-08
1.888	-3.48724e-05	1.888	6.17934e-08
1.8876	-3.48724e-05	1.8876	6.17934e-08
1.8872	-3.48724e-05	1.8872	6.17934e-08
1.8868	-3.48724e-05	1.8868	6.17934e-08
1.8864	-3.48724e-05	1.8864	6.17934e-08
1.886	-3.48724e-05	1.886	6.17934e-08
1.8856	-3.48724e-05	1.8856	6.17934e-08
1.8852	-3.48724e-05	1.8852	6.17934e-08
1.8848	-3.48724e-05	1.8848	6.17934e-08
1.8844	-3.48724e-05	1.8844	6.17934e-08
1.884	-3.48724e-05	1.884	6.17934e-08
1.8836	-3.48724e-05	1.8836	6.17934e-08
1.8832	-3.48724e-05	1.8832	6.17934e-08
1.8828	-3.48724e-05	1.8828	6.17934e-08
1.8824	-3.48724e-05	1.8824	6.17934e-08
1.882	-3.48724e-05	1.882	6.17934e-08
1.8816	-3.48724e-05	1.8816	6.17934e-08
1.8812	-3.48724e-05	1.8812	6.17934e-08
1.8808	-3.48724e-05	1.8808	6.17934e-08
1.8804	-3.48724e-05	1.8804	6.17934e-08
1.88	-3.48724e-05	1.88	6.17934e-08
1.8796	-3.48724e-05	1.8796	6.17934e-08
1.8792	-3.48724e-05	1.8792	6.17934e-08
1.8788	-3.48724e-05	1.8788	6.17934e-08
1.8784	-3.48724e-05	1.8784	6.17934e-08
1.878	-3.48724e-05	1.878	6.17934e-08
1.8776	-3.48724e-05	1.8776	6.17934e-08
1.8772	-3.48724e-05	1.8772	6.17934e-08
1.8768	-3.48724e-05	1.8768	6.17934e-08
1.8764	-3.48724e-05	1.8764	6.17934e-08
1.876	-3.48724e-05	1.876	6.17934e-08
1.8756	-3.48724e-05	1.8756	6.17934e-08
1.8752	-3.48724e-05	1.8752	6.17934e-08
1.8748	-3.48724e-05	1.8748	6.17934e-08
1.8744	-3.48724e-05	1.8744	6.17934e-08
1.874	-3.48724e-05	1.874	6.17934e-08
1.8736	-3.48724e-05	1.8736	6.17934e-08
1.8732	-3.48724e-05	1.8732	6.17934e-08
1.8728	-3.48724e-05	1.8728	6.17934e-08
1.8724	-3.48724e-05	1.8724	6.17934e-08
1.872	-3.48724e-05	1.872	6.17934e-08
1.8716	-3.48724e-05	1.8716	6.17934e-08
1.8712	-3.48724e-05	1.8712	6.17934e-08
1.8708	-3.48724e-05	1.8708	6.17934e-08
1.8704	-3.48724e-05	1.8704	6.17934e-08
1.87	-3.48724e-05	1.87	6.17934e-08
1.8696	-3.48724e-05	1.8696	6.17934e-08
1.8692	-3.48724e-05	1.8692	6.17934e-08
1.8688	-3.48724e-05	1.8688	6.17934e-08
1.8684	-3.48724e-05	1.8684	6.17934e-08
1.868	-3.48724e-05	1.868	6.17934e-08
1.8676	-3.48724e-05	1.8676	6.17934e-08
1.8672	-3.48724e-05	1.8672	6.17934e-08
1.8668	-3.48724e-05	1.8668	6.17934e-08
1.8664	-3.48724e-05	1.8664	6.17934e-08
1.866	-3.48724e-05	1.866	6.17934e-08
1.8656	-3.48724e-05	1.8656	6.17934e-08
1.8652	-3.48724e-05	1.8652	6.17934e-08
1.8648	-3.48724e-05	1.8648	6.17934e-08
1.8644	-3.48724e-05	1.8644	6.17934e-08
1.864	-3.48724e-05	1.864	6.17934e-08
1.8636	-3.48724e-05	1.8636	6.17934e-08
1.8632	-3.48724e-05	1.8632	6.17934e-08
1.8628	-3.48724e-05	1.8628	6.17934e-08
1.8624	-3.48724e-05	1.8624	6.17934e-08
1.862	-3.48724e-05	1.862	6.17934e-08
1.8616	-3.48724e-05	1.8616	6.17934e-08
1.8612	-3.48724e-05	1.8612	6.17934e-08
1.8608	-3.48724e-05	1.8608	6.17934e-08
1.8604	-3.48724e-05	1.8604	6.17934e-08
1.86	-3.48724e-05	1.86	6.17934e-08
1.8596	-3.48724e-05	1.8596	6.17934e-08
1.8592	-3.48724e-05	1.8592	6.17934e-08
1.8588	-3.48724e-05	1.8588	6.17934e-08
1.8584	-3.48724e-05	1.8584	6.17934e-08
1.858	-3.48724e-05	1.858	6.17934e-08
1.8576	-3.48724e-05	1.8576	6.17934e-08
1.8572	-3.48724e-05	1.8572	6.17934e-08
1.8568	-3.48724e-05	1.8568	6.17934e-08
1.8564	-3.48724e-05	1.8564	6.17934e-08
1.856	-3.48724e-05	1.856	6.17934e-08
1.8556	-3.48724e-05	1.8556	6.17934e-08
1.8552	-3.48724e-05	1.8552	6.17934e-08
1.8548	-3.48724e-05	1.8548	6.17934e-08
1.8544	-3.48724e-05	1.8544	6.17934e-08
1.854	-3.48724e-05	1.854	6.17934e-08
1.8536	-3.48724e-05	1.8536	6.17934e-08
1.8532	-3.48724e-05	1.8532	6.17934e-08
1.8528	-3.48724e-05	1.8528	6.17934e-08
1.8524	-3.48724e-05	1.8524	6.17934e-08
1.852	-3.48724e-05	1.852	6.17934e-08
1.8516	-3.48724e-05	1.8516	6.17934e-08
1.8512	-3.48724e-05	1.8512	6.17934e-08
1.8508	-3.48724e-05	1.8508	6.17934e-08
1.8504	-3.48724e-05	1.8504	6.17934e-08
1.85	-3.48724e-05	1.85	6.17934e-08
1.8496	-3.48724e-05	1.8496	6.17934e-08
1.8492	-3.48724e-05	1.8492	6.17934e-08
1.8488	-3.48724e-05	1.8488	6.17934e-08
1.8484	-3.48724e-05	1.8484	6.17934e-08
1.848	-3.48724e-05	1.848	6.17934e-08
1.8476	-3.48724e-05	1.8476	6.17934e-08
1.8472	-3.48724e-05	1.8472	6.17934e-08
1.8468	-3.48724e-05	1.8468	6.17934e-08
1.8464	-3.48724e-05	1.8464	6.17934e-08
1.846	-3.48724e-05	1.846	6.17934e-08
1.8456	-3.48724e-05	1.8456	6.17934e-08
1.8452	-3.48724e-05	1.8452	6.17934e-08
1.8448	-3.48724e-05	1.8448	6.17934e-08
1.8444	-3.48724e-05	1.8444	6.17934e-08
1.844	-3.48724e-05	1.844	6.17934e-08
1.8436	-3.48724e-05	1.8436	6.17934e-08
1.8432	-3.48724e-05	1.8432	6.17934e-08
1.8428	-3.48724e-05	1.8428	6.17934e-08
1.8424	-3.48724e-05	1.8424	6.17934e-08
1.842	-3.48724e-05	1.842	6.17934e-08
1.8416	-3.48724e-05	1.8416	6.17934e-08
1.8412	-3.48724e-05	1.8412	6.17934e-08
1.8408	-3.48724e-05	1.8408	6.17934e-08
1.8404	-3.48724e-05	1.8404	6.17934e-08
1.84	-3.48724e-05	1.84	6.17934e-08
1.8396	-3.48724e-05	1.8396	6.17934e-08
1.8392	-3.48724e-05	1.8392	6.17934e-08
1.8388	-3.48724e-05	1.8388	6.17934e-08
1.8384	-3.48724e-05	1.8384	6.17934e-08
1.838	-3.48724e-05	1.838	6.17934e-08
1.8376	-3.48724e-05	1.8376	6.17934e-08
1.8372	-3.48724e-05	1.8372	6.17934e-08
1.8368	-3.48724e-05	1.8368	6.17934e-08
1.8364	-3.48724e-05	1.8364	6.17934e-08
1.836	-3.48724e-05	1.836	6.17934e-08
1.8356	-3.48724e-05	1.8356	6.17934e-08
1.8352	-3.48724e-05	1.8352	6.17934e-08
1.8348	-3.48724e-05	1.8348	6.17934e-08
1.8344	-3.48724e-05	1.8344	6.17934e-08
1.834	-3.48724e-05	1.834	6.17934e-08
1.8336	-3.48724e-05	1.8336	6.17934e-08
1.8332	-3.48724e-05	1.8332	6.17934e-08
1.8328	-3.48724e-05	1.8328	6.17934e-08
1.8324	-3.48724e-05	1.8324	6.17934e-08
1.832	-3.48724e-05	1.832	6.17934e-08
1.8316	-3.48724e-05	1.8316	6.17934e-08
1.8312	-3.48724e-05	1.8312	6.17934e-08
1.8308	-3.48724e-05	1.8308	6.17934e-08
1.8304	-3.48724e-05	1.8304	6.17934e-08
1.83	-3.48724e-05	1.83	6.17934e-08
1.8296	-3.48724e-05	1.8296	6.17934e-08
1.8292	-3.48724e-05	1.8292	6.17934e-08
1.8288	-3.48724e-05	1.8288	6.17934e-08
1.8284	-3.48724e-05	1.8284	6.17934e-08
1.828	-3.48724e-05	1.828	6.17934e-08
1.8276	-3.48724e-05	1.8276	6.17934e-08
1.8272	-3.48724e-05	1.8272	6.17934e-08
1.8268	-3.48724e-05	1.8268	6.17934e-08
1.8264	-3.48724e-05	1.8264	6.17934e-08
1.826	-3.48724e-05	1.826	6.17934e-08
1.8256	-3.48724e-05	1.8256	6.17934e-08
1.8252	-3.48724e-05	1.8252	6.17934e-08
1.8248	-3.48724e-05	1.8248	6.17934e-08
1.8244	-3.48724e-05	1.8244	6.17934e-08
1.824	-3.48724e-05	1.824	6.17934e-08
1.8236	-3.48724e-05	1.8236	6.17934e-08
1.8232	-3.48724e-05	1.8232	6.17934e-08
1.8228	-3.48724e-05	1.8228	6.17934e-08
1.8224	-3.48724e-05	1.8224	6.17934e-08
1.822	-3.48724e-05	1.822	6.17934e-08
1.8216	-3.48724e-05	1.8216	6.17934e-08
1.8212	-3.48724e-05	1.8212	6.17934e-08
1.8208	-3.48724e-05	1.8208	6.17934e-08
1.8204	-3.48724e-05	1.8204	6.17934e-08
1.82	-3.48724e-05	1.82	6.17934e-08
1.8196	-3.48724e-05	1.8196	6.17934e-08
1.8192	-3.48724e-05	1.8192	6.17934e-08
1.8188	-3.48724e-05	1.8188	6.17934e-08
1.8184	-3.48724e-05	1.8184	6.17934e-08
1.818	-3.48724e-05	1.818	6.17934e-08
1.8176	-3.48724e-05	1.8176	6.17934e-08
1.8172	-3.48724e-05	1.8172	6.17934e-08
1.8168	-3.48724e-05	1.8168	6.17934e-08
1.8164	-3.48724e-05	1.8164	6.17934e-08
1.816	-3.48724e-05	1.816	6.17934e-08
1.8156	-3.48724e-05	1.8156	6.17934e-08
1.8152	-3.48724e-05	1.8152	6.17934e-08
1.8148	-3.48724e-05	1.8148	6.17934e-08
1.8144	-3.48724e-05	1.8144	6.17934e-08
1.814	-3.48724e-05	1.814	6.17934e-08
1.8136	-3.48724e-05	1.8136	6.17934e-08
1.8132	-3.48724e-05	1.8132	6.17934e-08
1.8128	-3.48724e-05	1.8128	6.17934e-08
1.8124	-3.48724e-05	1.8124	6.17934e-08
1.812	-3.48724e-05	1.812	6.17934e-08
1.8116	-3.48724e-05	1.8116	6.17934e-08
1.8112	-3.48724e-05	1.8112	6.17934e-08
1.8108	-3.48724e-05	1.8108	6.17934e-08
1.8104	-3.48724e-05	1.8104	6.17934e-08
1.81	-3.48724e-05	1.81	6.17934e-08
1.8096	-3.48724e-05	1.8096	6.17934e-08
1.8092	-3.48724e-05	1.8092	6.17934e-08
1.8088	-3.48724e-05	1.8088	6.17934e-08
1.8084	-3.48724e-05	1.8084	6.17934e-08
1.808	-3.48724e-05	1.808	6.17934e-08
1.8076	-3.48724e-05	1.8076	6.17934e-08
1.8072	-3.48724e-05	1.8072	6.17934e-08
1.8068	-3.48724e-05	1.8068	6.17934e-08
1.8064	-3.48724e-05	1.8064	6.17934e-08
1.806	-3.48724e-05	1.806	6.17934e-08
1.8056	-3.48724e-05	1.8056	6.17934e-08
1.8052	-3.48724e-05	1.8052	6.17934e-08
1.8048	-3.48724e-05	1.8048	6.17934e-08
1.8044	-3.48724e-05	1.8044	6.17934e-08
1.804	-3.48724e-05	1.804	6.17934e-08
1.8036	-3.48724e-05	1.8036	6.17934e-08
1.8032	-3.48724e-05	1.8032	6.17934e-08
1.8028	-3.48724e-05	1.8028	6.17934e-08
1.8024	-3.48724e-05	1.8024	6.17934e-08
1.802	-3.48724e-05	1.802	6.17934e-08
1.8016	-3.48724e-05	1.8016	6.17934e-08
1.8012	-3.48724e-05	1.8012	6.17934e-08
1.8008	-3.48724e-05	1.8008	6.17934e-08
1.8004	-3.48724e-05	1.8004	6.17934e-08
1.8	-3.48724e-05	1.8	6.17934e-08

## Sheet: Fig. 2a-GCD
A/C-CoNiS		C-CoNiS
Specific Capacity (mAh g-1)	Potential (V vs. Na+/Na)	Specific Capacity (mAh g-1)	Potential (V vs. Na+/Na)
0	2.5496	0	1.6099
2.7	2.4423	3	1.5783
5.2	2.2604	5.6	1.5138
7.7	2.1856	8.6	1.4903
10.1	2.1336	11.2	1.4745
12.9	2.0964	13.9	1.4639
15.3	2.0712	16.9	1.4543
17.8	2.0517	19.5	1.4459
20.3	2.0365	22.5	1.4373
22.7	2.0244	25.1	1.4323
25.5	2.0148	27.8	1.4252
28	2.0061	30.8	1.4193
30.4	2.0012	33.4	1.4118
32.9	1.9953	36.1	1.4072
35.6	1.9891	39.1	1.4007
38.1	1.9844	41.7	1.3951
40.5	1.981	44.7	1.3886
43	1.9767	47.3	1.3836
45.5	1.9742	50	1.3777
48.2	1.9708	53	1.3703
50.7	1.9668	55.7	1.3641
53.2	1.9643	58.3	1.3573
55.6	1.9637	61.3	1.3501
58.1	1.9612	64	1.343
60.8	1.9568	66.9	1.3359
63.3	1.9565	69.6	1.3287
65.8	1.9541	72.3	1.3194
68.2	1.9519	75.2	1.3123
71	1.9491	77.9	1.3043
73.4	1.9472	80.6	1.2962
75.9	1.9454	83.5	1.2866
78.3	1.942	86.2	1.277
81	1.9401	88.9	1.2686
83.5	1.9379	91.8	1.2593
86	1.9364	94.5	1.2506
88.5	1.9324	97.5	1.2441
90.9	1.9305	100.2	1.2373
93.4	1.9274	102.8	1.2323
96.2	1.9252	105.8	1.2277
98.6	1.9215	108.5	1.2246
101.1	1.9175	111.1	1.2202
103.6	1.9138	114.1	1.2159
106.1	1.911	116.7	1.2112
108.8	1.9057	119.7	1.2081
111.3	1.9014	122.4	1.2029
113.7	1.8964	125.1	1.1985
116.2	1.8902	128	1.1926
118.7	1.8843	130.7	1.1871
121.4	1.8762	133.3	1.1815
123.9	1.8691	136.3	1.1747
126.4	1.8598	139	1.1688
128.8	1.8502	141.7	1.1626
131.6	1.839	144.6	1.1567
134	1.8238	147.3	1.1496
136.5	1.8105	150	1.1424
138.9	1.7804	153	1.1359
141.6	1.707	155.6	1.1285
144.1	1.5575	158.6	1.121
146.6	1.5513	161.2	1.1127
149	1.5458	163.9	1.1052
151.5	1.5436	166.8	1.0969
154.2	1.5427	169.5	1.0879
156.7	1.543	172.2	1.0792
159.2	1.5427	175.2	1.0708
161.7	1.5436	177.8	1.0618
164.1	1.5439	180.8	1.0544
166.9	1.5439	183.4	1.046
169.3	1.5442	186.4	1.0364
171.8	1.5436	189	1.029
174.2	1.5436	191.7	1.0206
177	1.5442	194.6	1.0135
179.4	1.5439	197.3	1.006
181.9	1.5442	200	0.9998
184.4	1.5436	202.9	0.9933
187.1	1.5433	205.6	0.988
189.5	1.5433	208.5	0.9806
192	1.5427	211.2	0.9741
194.5	1.5423	214.2	0.9682
197.2	1.542	216.8	0.9614
199.7	1.5414	219.5	0.9558
202.1	1.5414	222.4	0.9505
204.6	1.5405	225.1	0.9443
207.1	1.5396	227.8	0.9378
209.8	1.5386	230.7	0.9319
212.3	1.538	233.4	0.9245
214.7	1.5365	236.3	0.9173
217.2	1.5358	239	0.9102
219.9	1.5355	241.7	0.9046
222.4	1.5334	244.6	0.8975
224.9	1.5315	247.3	0.8901
227.4	1.5309	250.2	0.8842
229.8	1.5303	252.9	0.877
232.6	1.5281	255.5	0.8705
235	1.5268	258.5	0.8653
237.5	1.5253	261.2	0.8581
240	1.5241	264.1	0.8519
242.4	1.5213	266.8	0.8448
245.2	1.5194	269.5	0.8383
247.6	1.5185	272.4	0.8321
250.1	1.5166	275.1	0.8259
252.6	1.5144	277.8	0.8188
255	1.5117	280.6	0.8132
257.8	1.5098	283.5	0.8073
260.3	1.5064	286.2	0.8002
262.7	1.5033	288.9	0.7937
265.2	1.5008	291.9	0.7887
267.7	1.4974	294.6	0.7834
270.4	1.4937	297.3	0.7775
272.9	1.4903	300.2	0.7723
275.4	1.4859	302.9	0.7661
277.8	1.4822	305.6	0.7617
280.3	1.4772	308.6	0.7564
283	1.4723	311.2	0.7502
285.5	1.4661	313.9	0.7475
288	1.4605	316.9	0.7431
290.5	1.4546	319.5	0.7378
292.9	1.4484	322.2	0.7335
295.6	1.4419	325.2	0.7301
298.1	1.4342	327.9	0.7267
300.6	1.4283	330.8	0.722
303	1.4205	333.4	0.718
305.8	1.4118	336.1	0.7149
308.2	1.4053	339.1	0.7093
310.7	1.3973	341.8	0.7068
313.1	1.3876	344.4	0.7034
315.9	1.3783	347.4	0.6997
318.3	1.3687	350.1	0.6963
320.8	1.3588	353.1	0.6929
323.2	1.3508	355.7	0.6886
326	1.3387	358.4	0.6867
328.4	1.3284	361.3	0.683
330.9	1.3204	364	0.6802
333.4	1.3089	366.7	0.6762
336.1	1.2981	369.6	0.6731
338.6	1.2878	372.3	0.669
341	1.2767	375.2	0.6659
343.5	1.2658	377.9	0.6628
345.9	1.2562	380.6	0.66
348.7	1.2453	383.5	0.6563
351.2	1.2364	386.2	0.6526
353.6	1.2277	388.9	0.6504
356.1	1.219	391.8	0.6458
358.8	1.2085	394.5	0.6414
361.3	1.2019	397.4	0.6377
363.8	1.193	400.1	0.6349
366.2	1.1849	403	0.6306
368.7	1.1768	405.6	0.6269
371.4	1.1688	408.6	0.6225
373.9	1.162	411.2	0.6194
376.4	1.1551	413.9	0.6163
378.8	1.1483	416.9	0.612
381.6	1.1384	419.5	0.6073
384	1.1325	422.5	0.6033
386.5	1.1269	425.2	0.5993
388.9	1.1207	427.8	0.5955
391.7	1.1148	430.8	0.5903
394.1	1.1083	433.4	0.585
396.6	1.1024	436.1	0.5816
399.1	1.0981	439.1	0.576
401.6	1.0922	441.7	0.5714
404	1.0882	444.7	0.5642
406.8	1.0804	447.3	0.5605
409.3	1.0742	450.3	0.5537
411.7	1.0689	452.9	0.5466
414.2	1.0643	455.6	0.5425
416.7	1.0578	458.5	0.5345
419.4	1.0513	461.2	0.5283
421.9	1.0451	463.9	0.5218
424.4	1.0407	466.9	0.5137
426.8	1.0345	469.5	0.5078
429.5	1.0293	472.5	0.4991
432	1.0249	475.2	0.4923
434.5	1.0193	477.8	0.487
436.9	1.0159	480.8	0.4774
439.7	1.0104	483.5	0.47
442.1	1.0066	486.1	0.465
444.6	1.0014	489	0.457
447	0.9973	491.7	0.4523
449.5	0.9936	494.7	0.4449
452.2	0.9899	497.3	0.4408
454.7	0.9856	500.3	0.435
457.2	0.9806	502.9	0.4297
459.7	0.9775	505.6	0.4263
462.1	0.9738	508.6	0.421
464.9	0.9685	511.3	0.4167
467.3	0.966	513.9	0.4129
469.8	0.962	516.9	0.4095
472.3	0.9589	519.6	0.4052
475	0.9542	522.2	0.4027
477.5	0.9502	525.2	0.3978
480	0.9477	527.9	0.3956
482.5	0.9449	530.8	0.3916
484.9	0.9418	533.5	0.3888
487.4	0.9384	536.2	0.3854
490.1	0.9344	539.1	0.3816
492.6	0.9332	541.8	0.3801
495.1	0.9294	544.7	0.3764
497.5	0.9276	547.4	0.3733
500	0.9242	550.3	0.3702
502.8	0.922	553.3	0.3677
505.2	0.9198	555.6	0.3652
507.7	0.9161	558.6	0.3624
510.1	0.9142	561.2	0.3602
512.6	0.9108	563.9	0.3587
515.3	0.908	566.9	0.3556
517.8	0.9062	569.5	0.3537
520.3	0.9043	572.5	0.3503
522.7	0.9015	575.1	0.3488
525.5	0.8984	577.8	0.3469
527.9	0.8969	580.7	0.3454
530.4	0.895	583.4	0.3429
532.9	0.8919	586.3	0.3404
535.6	0.8898	589	0.3389
538	0.8882	591.7	0.337
540.5	0.8854	594.7	0.3342
542.9	0.8839	597.3	0.333
545.7	0.8811	600.3	0.3302
548.2	0.8789	602.9	0.3283
550.6	0.8758	605.6	0.3274
553.1	0.8733	608.5	0.3258
555.5	0.8712	611.2	0.324
558.3	0.869	614.1	0.3227
560.7	0.8668	616.8	0.3199
563.2	0.8656	619.5	0.3181
565.7	0.864	622.4	0.3175
568.2	0.8615	625.1	0.3156
570.9	0.86	628	0.3137
573.4	0.8581	630.7	0.3125
575.9	0.856	633.3	0.3106
578.4	0.8544	636.3	0.3088
580.9	0.8532	638.9	0.3072
583.3	0.8516	641.9	0.306
586.1	0.8501	644.6	0.3035
588.6	0.8482	647.2	0.302
591.1	0.847	650.2	0.301
593.5	0.846	652.9	0.3001
596	0.8448	655.6	0.2982
598.5	0.8433	658.5	0.2967
601.3	0.842	661.2	0.2958
603.7	0.8405	663.9	0.2942
606.2	0.8386	666.8	0.2933
608.7	0.8374	669.5	0.2914
611.1	0.8377	672.4	0.2889
613.9	0.8358	675.1	0.2874
616.3	0.8346	677.8	0.2861
618.8	0.8324	680.7	0.2843
621.2	0.8324	683.4	0.283
624	0.8315	686.3	0.2815
626.4	0.8302	689	0.2793
628.9	0.8296	691.7	0.2784
631.4	0.8278	694.7	0.2762
633.8	0.8274	697.3	0.2759
636.6	0.8259	700.2	0.2737
639.1	0.8259	702.9	0.2719
641.5	0.8256	705.6	0.271
644	0.8237	708.5	0.2682
646.7	0.8234	711.2	0.2679
649.2	0.8219	714.1	0.266
651.6	0.8219	716.8	0.2635
654.1	0.8206	719.5	0.2617
656.6	0.8203	722.4	0.2604
659.3	0.8191	725.1	0.2579
661.8	0.8181	727.8	0.257
664.2	0.8166	730.7	0.2545
666.7	0.8169	733.4	0.2533
669.4	0.8157	736.4	0.2511
671.9	0.8154	739.1	0.2499
674.4	0.8147	741.7	0.2474
676.8	0.8144	744.7	0.2455
679.5	0.8132	747.3	0.2434
682	0.8123	750	0.2421
684.4	0.8123	752.9	0.2406
686.9	0.811	755.6	0.2384
689.4	0.8107	758.6	0.2359
692.1	0.8104	761.2	0.2338
694.6	0.8098	764.2	0.2316
697	0.8079	766.8	0.2297
699.5	0.8082	769.5	0.2279
702.2	0.8076	772.4	0.2251
704.7	0.807	775.1	0.2223
707.2	0.8064	777.8	0.2201
709.6	0.8054	780.7	0.2183
712.1	0.8048	783.4	0.2164
714.9	0.8042	786.3	0.2136
717.3	0.8033	789	0.2105
719.8	0.8033	791.9	0.208
722.3	0.8023	794.6	0.2055
725	0.8017	797.2	0.2021
727.5	0.8014	799.9	0.2
729.9	0.8005	799.9	0.2
732.4	0.7995
734.9	0.7999	0	0.4164
737.6	0.7992	3	0.4136
740.1	0.798	5.6	0.5184
742.5	0.798	8.5	0.5949
745	0.7971	11.2	0.6607
747.7	0.7961	14.2	0.7177
750.2	0.7961	16.8	0.7698
752.6	0.7943	19.5	0.8175
755.1	0.794	22.5	0.8612
757.6	0.793	25.1	0.9015
760.3	0.7927	27.8	0.9415
762.8	0.7918	30.7	0.9772
765.3	0.7912	33.4	1.0119
767.8	0.7909	36.3	1.046
770.2	0.7899	38.9	1.0776
773	0.7893	41.9	1.108
775.4	0.789	44.6	1.1372
777.9	0.7875	47.3	1.1657
780.4	0.7868	50.2	1.1923
782.8	0.7868	52.8	1.2171
785.6	0.7856	55.8	1.2413
788	0.785	58.5	1.2652
790.5	0.7837	61.2	1.2863
793	0.7828	64.1	1.3064
795.7	0.7825	66.8	1.3247
798.2	0.7813	69.5	1.3439
800.7	0.7803	72.5	1.361
803.1	0.7794	75.1	1.379
805.6	0.7788	77.8	1.3945
808.1	0.7778	80.8	1.4106
810.8	0.7766	83.4	1.4264
813.3	0.7754	86.4	1.4413
815.8	0.775	89	1.4555
818.3	0.7741	91.7	1.471
820.7	0.7726	94.6	1.485
823.5	0.7719	97.3	1.4999
825.9	0.7713	100.3	1.5135
828.4	0.7701	102.9	1.5278
830.9	0.7698	105.6	1.542
833.3	0.7682	108.6	1.5547
836.1	0.767	111.3	1.5678
838.5	0.7654	113.9	1.5792
841	0.7657	116.9	1.5889
843.5	0.7654	119.6	1.5982
846.2	0.763	122.3	1.6065
848.7	0.7617	125.3	1.6149
851.2	0.7605	127.9	1.6236
853.6	0.7599	130.6	1.6292
856.1	0.7592	133.6	1.6397
858.8	0.7577	136.3	1.6471
861.3	0.7571	138.9	1.6552
863.7	0.7555	141.9	1.6617
866.2	0.7546	144.5	1.6682
868.9	0.7537	147.5	1.6741
871.4	0.7527	150.2	1.6794
873.9	0.7509	152.8	1.6843
876.3	0.7499	155.8	1.6893
878.8	0.7484	158.5	1.6949
881.6	0.7481	161.2	1.6986
884	0.7468	164.1	1.7045
886.5	0.7462	166.8	1.7085
888.9	0.7453	169.4	1.7119
891.7	0.7444	172.4	1.7178
894.1	0.7422	175.1	1.7215
896.6	0.7413	177.8	1.725
899.1	0.74	180.7	1.7312
901.6	0.7397	183.4	1.7336
904.3	0.7375	186.3	1.7398
906.8	0.7372	189	1.7432
909.2	0.7357	191.7	1.7467
911.7	0.7338	194.6	1.7519
914.2	0.7332	197.5	1.7553
916.9	0.7313	200.2	1.7587
919.4	0.7301	202.8	1.7615
921.8	0.7298	205.8	1.7659
924.3	0.7285	208.5	1.769
926.8	0.727	211.2	1.7718
929.8	0.7248	214.1	1.7755
932	0.7236	216.8	1.777
934.5	0.7223	219.4	1.7792
936.9	0.7211	222.4	1.782
939.4	0.7205	225.1	1.7839
942.1	0.7189	228.1	1.786
944.6	0.718	230.7	1.7888
947.1	0.7152	233.4	1.7901
949.5	0.7137	236.3	1.7925
952	0.7134	239	1.7941
954.8	0.7115	241.7	1.7944
957.2	0.7099	244.6	1.7984
959.7	0.7078	247.3	1.8
962.1	0.7065	250.2	1.8025
964.9	0.7047	252.9	1.8043
967.3	0.7037	255.8	1.8056
969.8	0.7022	258.5	1.808
972.3	0.7006	261.2	1.8099
974.7	0.6988	264.1	1.8118
977.5	0.6979	266.8	1.8136
980	0.6957	269.5	1.8158
982.4	0.6932	272.4	1.817
984.9	0.691	275.1	1.8186
987.6	0.6898	278	1.8207
990.1	0.6882	280.7	1.8214
992.6	0.6864	283.4	1.8242
995.1	0.6851	286.3	1.8254
997.5	0.683	289	1.8269
1000.3	0.6802	291.7	1.8291
1002.7	0.6786	294.6	1.8307
1005.2	0.6774	297.3	1.8328
1007.7	0.6746	300.3	1.835
1010.2	0.6724	302.9	1.8359
1012.6	0.6709	305.6	1.8378
1015.4	0.6681	308.5	1.84
1017.8	0.6656	311.2	1.8409
1020.3	0.6641	314.1	1.8428
1022.8	0.6616	316.8	1.844
1025.5	0.6588	319.7	1.8459
1028	0.6569	322.4	1.848
1030.4	0.6541	325	1.8499
1032.9	0.652	328	1.8511
1035.4	0.6495	330.7	1.8539
1038.1	0.6473	333.4	1.8555
1040.6	0.6442	336.3	1.8573
1043	0.6424	338.9	1.8592
1045.5	0.6393	341.9	1.861
1048	0.6377	344.6	1.8623
1050.7	0.634	347.2	1.8651
1053.2	0.6321	350.2	1.8676
1055.7	0.6287	352.8	1.8694
1058.2	0.6256	355.8	1.8703
1060.6	0.6225	358.5	1.8728
1063.4	0.62	361.1	1.875
1065.8	0.6169	364.1	1.8769
1068.3	0.6132	366.7	1.88
1070.8	0.612	369.7	1.8821
1073.3	0.6083	372.4	1.8846
1076	0.6039	375	1.8855
1078.5	0.6024	378	1.888
1080.9	0.5986	380.6	1.8908
1083.4	0.5959	383.6	1.8933
1085.9	0.5921	386.2	1.8958
1088.6	0.5884	389.1	1.8983
1091.1	0.5859	391.8	1.9007
1093.5	0.5828	394.5	1.9038
1096	0.5794	397.5	1.9057
1098.5	0.5769	400.1	1.9069
1101.2	0.5729	402.8	1.91
1103.7	0.5698	405.8	1.9125
1106.2	0.567	408.4	1.915
1108.7	0.5636	411.4	1.9175
1111.1	0.5602	414	1.9193
1113.9	0.5568	416.7	1.9209
1116.3	0.5537	419.6	1.9234
1118.8	0.5509	422.3	1.9262
1121.3	0.5475	425.3	1.9277
1123.8	0.545	427.9	1.9305
1126.5	0.5425	430.6	1.9314
1129	0.541	433.6	1.9345
1131.4	0.5366	436.2	1.9358
1133.9	0.5342	439.2	1.9382
1136.4	0.5304	441.9	1.9401
1139.1	0.528	444.5	1.9423
1141.6	0.5258	447.5	1.9448
1144.1	0.5218	450.1	1.9469
1146.5	0.5187	452.8	1.9482
1149	0.5171	455.7	1.9503
1151.7	0.5131	458.4	1.9513
1154.2	0.5115	461.3	1.9528
1156.7	0.5087	464	1.955
1159.1	0.5066	466.7	1.9565
1161.9	0.5032	469.6	1.9584
1164.3	0.5007	472.3	1.9609
1166.8	0.4982	475.2	1.9618
1169.3	0.4957	477.9	1.964
1171.7	0.4926	480.5	1.9658
1174.4	0.4895	483.5	1.9677
1176.9	0.4883	486.2	1.9696
1179.4	0.4855	489.1	1.9705
1181.8	0.4833	491.7	1.972
1184.6	0.4799	494.7	1.9736
1187	0.4765	497.3	1.9758
1189.5	0.475	500	1.9773
1191.9	0.4731	503	1.9785
1194.7	0.4697	505.6	1.9798
1197.1	0.4678	508.6	1.982
1199.6	0.4653	511.3	1.9826
1202.1	0.4632	513.9	1.9838
1204.5	0.4607	516.8	1.9851
1207.3	0.4582	519.5	1.9863
1209.8	0.4563	522.5	1.9866
1212.2	0.4526	525.1	1.9878
1214.7	0.4505	527.8	1.9897
1217.2	0.4477	530.8	1.9903
1219.9	0.4458	533.5	1.9913
1222.4	0.4433	536.1	1.9919
1224.9	0.4415	539.1	1.9934
1227.3	0.4387	541.8	1.9944
1229.8	0.4359	544.4	1.995
1232.5	0.4334	547.4	1.9956
1235	0.4312	550	1.9968
1237.5	0.4275	553	1.9978
1239.9	0.4253	555.6	1.999
1242.7	0.4232	558.6	2.0006
1245.1	0.4207	561.3	2.0009
1247.6	0.4173	563.9	2.003
1250.1	0.4157	566.9	2.0046
1252.5	0.4126	569.5	2.0052
1255.3	0.4102	572.5	2.0071
1257.7	0.4077	575.2	2.0099
1260.2	0.4058	577.9	2.012
1262.7	0.4027	580.6	2.0142
1265.4	0.4012	583.6	2.0157
1267.8	0.3974	586.2	2.0192
1270.3	0.3962	588.9	2.0229
1272.8	0.394	591.9	2.0263
1275.5	0.3919	594.5	2.0309
1278	0.3897	597.5	2.0359
1280.5	0.3866	600.2	2.0418
1282.9	0.386	602.9	2.0489
1285.4	0.3826	605.8	2.0561
1287.9	0.381	608.5	2.0638
1290.6	0.3788	611.2	2.0712
1293.1	0.3764	614.1	2.0796
1295.6	0.3739	616.8	2.0871
1298	0.3723	619.5	2.0942
1300.8	0.3699	622.5	2.1007
1303.2	0.3674	625.2	2.1057
1305.7	0.3658	627.8	2.1109
1308.1	0.3637	630.8	2.1165
1310.6	0.3609	633.4	2.1202
1313.3	0.3584	636.1	2.1233
1315.8	0.3559	639.1	2.1274
1318.3	0.3528	641.8	2.1308
1320.7	0.3506	644.7	2.1348
1323.2	0.3475	647.4	2.1373
1326	0.3454	650	2.1398
1328.4	0.3432	653	2.1435
1330.9	0.3407	655.6	2.1463
1333.3	0.3373	658.6	2.1503
1336.1	0.3345	661.3	2.1522
1338.5	0.3311	663.9	2.154
1341	0.3283	666.9	2.1574
1343.4	0.3252	669.6	2.1593
1346.2	0.3218	672.5	2.163
1348.7	0.3181	675.2	2.1655
1351.1	0.3153	677.8	2.1673
1353.6	0.3122	680.8	2.1701
1356.1	0.3094	683.4	2.1717
1358.8	0.3057	686.1	2.1742
1361.2	0.3032	689.1	2.177
1363.7	0.2998	691.8	2.1791
1366.2	0.2958	694.7	2.1825
1368.9	0.2933	697.4	2.1856
1371.4	0.2892	700	2.1875
1373.8	0.2865	703	2.1922
1376.3	0.2846	705.7	2.1956
1378.8	0.2803	708.4	2.2002
1381.5	0.2772	711.3	2.2077
1384	0.2747	714	2.212
1386.5	0.2713	716.9	2.2219
1388.9	0.2669	719.6	2.23
1391.4	0.2641	722.3	2.2433
1394.2	0.2613	725.2	2.2675
1396.6	0.2589	727.9	2.2889
1399.1	0.2545	730.6	2.3313
1401.6	0.2524	733.6	2.4107
1404.3	0.2486	736.3	2.4702
1406.8	0.2455	738.9	2.5589
1409.2	0.2427	741.9	2.6801
1411.7	0.2396	744.6	2.753
1414.2	0.2362	745.7	2.8004
1416.9	0.2334
1419.4	0.2307
1421.9	0.2276
1424.3	0.2245
1426.8	0.2217
1429.3	0.2192
1432.1	0.2152
1434.5	0.2127
1437	0.2093
1439.5	0.2062
1442	0.2021
1444.4	0.2
0	0.3364
2.7	0.3485
5.2	0.3996
7.7	0.4374
10.1	0.4629
12.9	0.497
15.3	0.5171
17.8	0.541
20.3	0.5636
22.7	0.5844
25.5	0.6048
28	0.6234
30.4	0.6424
32.9	0.66
35.4	0.674
38.1	0.6941
40.5	0.7072
43	0.7227
45.5	0.7388
48.2	0.754
50.7	0.7695
53.2	0.784
55.6	0.7989
58.1	0.8101
60.8	0.8268
63.3	0.8402
65.8	0.851
68.2	0.8643
70.9	0.878
73.4	0.8913
76.2	0.9062
78.4	0.917
80.8	0.9288
83.6	0.9412
86.1	0.9527
88.5	0.9623
91	0.9741
93.5	0.9856
96.2	0.9964
98.7	1.0073
101.1	1.0172
103.6	1.0277
106.1	1.037
108.8	1.0472
111.3	1.0562
113.7	1.064
116.2	1.0727
118.7	1.0817
121.4	1.0906
123.9	1.099
126.3	1.1068
128.8	1.1155
131.6	1.1241
134	1.1313
136.5	1.1378
138.9	1.1452
141.4	1.1539
144.2	1.1601
146.6	1.1675
149.1	1.175
151.6	1.1827
154	1.1899
156.8	1.1973
159.3	1.2038
161.7	1.2106
164.2	1.2159
166.7	1.2224
169.2	1.2286
171.9	1.2354
174.4	1.2413
176.9	1.2463
179.4	1.2525
181.8	1.2584
184.6	1.2636
187	1.2683
189.5	1.2733
192	1.2782
194.5	1.2835
197.2	1.2884
199.7	1.2931
202.2	1.2984
204.6	1.3021
207.1	1.3074
209.8	1.312
212.3	1.316
214.8	1.3201
217.2	1.3235
219.7	1.3278
222.4	1.3312
224.9	1.3359
227.4	1.3402
229.8	1.3439
232.3	1.3477
235.1	1.3514
237.5	1.3554
240	1.3597
242.5	1.3632
244.9	1.3663
247.7	1.3709
250.1	1.3743
252.6	1.379
255.1	1.3818
257.8	1.3867
260.3	1.3904
262.8	1.3945
265.2	1.3982
267.7	1.4013
270.4	1.4059
272.9	1.4097
275.4	1.4134
277.9	1.4168
280.3	1.4208
282.8	1.4239
285.6	1.4283
288	1.4326
290.5	1.436
293	1.4397
295.7	1.4444
298.2	1.4472
300.6	1.4497
303.1	1.454
305.6	1.4583
308.1	1.4617
310.8	1.4652
313.2	1.4695
315.7	1.4726
318.2	1.4754
320.9	1.4803
323.4	1.4825
325.8	1.4859
328.3	1.4903
331	1.4931
333.5	1.4965
336	1.4999
338.5	1.5027
340.9	1.5055
343.7	1.5092
346.1	1.5117
348.6	1.516
351	1.5188
353.8	1.521
356.2	1.5247
358.7	1.5281
361.2	1.5306
363.9	1.5337
366.4	1.5365
368.8	1.5392
371.3	1.5411
373.8	1.5427
376.5	1.5458
379	1.5489
381.4	1.551
383.9	1.5523
386.4	1.5557
389.1	1.5578
391.6	1.5613
394	1.5625
396.5	1.5656
399.2	1.5675
401.7	1.5703
404.2	1.5709
406.6	1.5724
409.1	1.5749
411.8	1.5761
414.3	1.5786
416.7	1.5802
419.2	1.5817
421.9	1.5839
424.4	1.5858
426.8	1.587
429.3	1.5904
432	1.5923
434.5	1.5947
437	1.5963
439.4	1.5988
441.9	1.6006
444.7	1.6016
447.1	1.6028
449.6	1.6059
452	1.6078
454.8	1.6106
457.2	1.6118
459.7	1.613
462.2	1.6161
464.7	1.6174
467.4	1.6195
469.9	1.6205
472.3	1.6226
474.8	1.6251
477.5	1.6279
480	1.6304
482.4	1.6316
484.9	1.6335
487.4	1.6366
490.1	1.6381
492.6	1.6403
495.1	1.6422
497.6	1.6437
500.1	1.6459
502.5	1.6481
505.3	1.6505
507.7	1.6521
510.2	1.6533
512.7	1.6546
515.2	1.6564
517.9	1.6589
520.4	1.6602
522.8	1.6617
525.3	1.6629
527.8	1.6642
530.5	1.6657
533	1.6673
535.5	1.6685
537.9	1.6695
540.7	1.6704
543.2	1.6719
545.6	1.6729
548.1	1.6732
550.6	1.6747
553	1.6757
555.8	1.6763
558.2	1.6778
560.7	1.6781
563.2	1.6788
565.9	1.6794
568.3	1.6803
570.8	1.6809
573.3	1.6822
575.8	1.6825
578.5	1.6828
580.9	1.684
583.4	1.6846
585.9	1.6862
588.6	1.6865
591	1.6871
593.5	1.6877
596.2	1.6881
598.7	1.689
601.2	1.689
603.6	1.6905
606.1	1.6908
608.8	1.6915
611.3	1.6918
613.7	1.6921
616.2	1.6924
618.9	1.6933
621.4	1.6936
623.9	1.6946
626.4	1.6946
628.8	1.6949
631.6	1.6955
634	1.6967
636.5	1.697
639	1.6974
641.4	1.6977
644.2	1.6983
646.6	1.6992
649.1	1.6992
651.6	1.7001
654.1	1.7011
656.6	1.7008
659.3	1.7017
661.8	1.7026
664.3	1.7026
666.7	1.7029
669.2	1.7032
672	1.7039
674.4	1.7042
676.9	1.7057
679.4	1.7057
681.8	1.7057
684.6	1.7067
687.1	1.7073
689.5	1.7076
692	1.7091
694.5	1.7094
697.2	1.7101
699.7	1.7104
702.1	1.7104
704.6	1.7107
707.1	1.711
709.8	1.7119
712.3	1.7125
714.8	1.7132
717.2	1.7135
720	1.7138
722.4	1.7141
724.9	1.7144
727.3	1.715
730.1	1.715
732.5	1.716
735	1.7175
737.4	1.7181
739.9	1.7184
742.6	1.7188
745.1	1.7188
747.6	1.7197
750	1.7206
752.8	1.7212
755.2	1.7215
757.7	1.7219
760.2	1.7222
762.6	1.7225
765.4	1.7234
767.8	1.7237
770.3	1.7243
772.8	1.7256
775.5	1.7262
778	1.7271
780.4	1.7274
782.9	1.7281
785.6	1.7293
788.1	1.7299
790.5	1.7299
793	1.7302
795.5	1.7312
798.2	1.7315
800.7	1.7321
803.1	1.733
805.6	1.7336
808.3	1.7346
810.8	1.7361
813.3	1.7367
815.7	1.7374
818.2	1.738
820.9	1.7383
823.4	1.7389
825.9	1.7398
828.3	1.7411
831.1	1.7417
833.5	1.7426
836	1.7436
838.5	1.7448
841	1.7454
843.7	1.746
846.2	1.747
848.6	1.7479
851.1	1.7485
853.6	1.7498
856.3	1.751
858.8	1.7516
861.2	1.7538
863.7	1.7544
866.2	1.755
868.7	1.756
871.4	1.7572
873.9	1.7587
876.3	1.7594
878.8	1.7606
881.6	1.7615
884	1.7625
886.5	1.7634
888.9	1.7646
891.7	1.7659
894.1	1.7668
896.6	1.769
899.1	1.7699
901.5	1.7708
904.3	1.7718
906.7	1.7736
909.2	1.7746
911.6	1.7761
914.4	1.7783
916.9	1.7795
919.3	1.7804
921.8	1.7826
924.3	1.7839
927	1.787
929.5	1.7876
931.9	1.7897
934.4	1.7907
936.9	1.7925
939.6	1.7947
942.1	1.7959
944.5	1.7972
947	1.7994
949.7	1.8015
952.2	1.8031
954.7	1.8049
957.1	1.8065
959.6	1.8077
962.3	1.8108
964.8	1.813
967.3	1.8145
969.7	1.8167
972.5	1.8189
974.9	1.8207
977.4	1.8229
979.9	1.8251
982.3	1.8282
985	1.8307
987.5	1.8322
990	1.8344
992.4	1.8378
995.2	1.8406
997.6	1.8434
1000.1	1.8462
1002.6	1.8502
1005.1	1.8536
1008.1	1.8567
1010.3	1.8595
1012.8	1.8635
1015.2	1.8669
1017.7	1.8703
1020.5	1.8756
1022.9	1.8797
1025.4	1.8837
1027.9	1.888
1030.3	1.8924
1033.1	1.8976
1035.5	1.9035
1038	1.9088
1040.5	1.9125
1043	1.9184
1045.4	1.9243
1048.2	1.9302
1050.6	1.9367
1053.1	1.9426
1055.6	1.9497
1058.3	1.9559
1060.8	1.9627
1063.2	1.9686
1065.7	1.9745
1068.4	1.9823
1070.9	1.9869
1073.4	1.9937
1075.8	1.9996
1078.3	2.0055
1081	2.0111
1083.5	2.0164
1086	2.0219
1088.5	2.0257
1090.9	2.0309
1093.7	2.0362
1096.1	2.0402
1098.6	2.0446
1101	2.0486
1103.8	2.0526
1106.3	2.0576
1108.8	2.0613
1111.2	2.065
1113.7	2.0681
1116.2	2.0706
1118.9	2.0743
1121.4	2.0759
1123.9	2.0784
1126.3	2.0809
1128.8	2.083
1131.5	2.0846
1134	2.0877
1136.4	2.0886
1138.9	2.0898
1141.7	2.092
1144.1	2.0926
1146.6	2.0936
1149.1	2.0951
1151.5	2.097
1154.3	2.0985
1156.8	2.0991
1159.2	2.0998
1161.7	2.101
1164.1	2.1019
1166.9	2.1029
1169.3	2.1038
1171.8	2.1038
1174.3	2.1047
1177	2.106
1179.5	2.1066
1182	2.1072
1184.5	2.1081
1186.9	2.1088
1189.4	2.1088
1192.1	2.1094
1194.6	2.1094
1197.1	2.1103
1199.5	2.1109
1202.3	2.1115
1204.7	2.1122
1207.2	2.1131
1209.7	2.1137
1212.2	2.1137
1214.6	2.114
1217.4	2.1146
1219.8	2.115
1222.3	2.115
1224.8	2.1159
1227.5	2.1168
1230	2.1181
1232.5	2.1181
1234.9	2.1184
1237.4	2.1184
1240.1	2.1187
1242.6	2.119
1245.1	2.1196
1247.5	2.1202
1250	2.1202
1252.7	2.1205
1255.2	2.1208
1257.6	2.1215
1260.1	2.1215
1262.9	2.1227
1265.3	2.123
1267.8	2.1236
1270.3	2.1243
1272.7	2.1236
1275.5	2.1243
1277.9	2.1246
1280.4	2.1255
1282.8	2.1261
1285.6	2.1264
1288	2.1274
1290.5	2.1277
1293	2.1286
1295.4	2.1289
1298.2	2.1289
1300.6	2.1292
1303.4	2.1301
1305.5	2.1317
1308.3	2.1323
1310.7	2.1326
1313.2	2.1326
1315.7	2.1329
1318.4	2.1339
1320.9	2.1345
1323.3	2.1354
1325.8	2.1363
1328.3	2.1363
1331	2.1373
1333.5	2.1382
1336	2.1391
1338.4	2.1398
1340.9	2.1413
1343.7	2.1432
1346.1	2.1435
1348.6	2.1447
1351	2.1456
1353.8	2.1475
1356.3	2.1491
1358.7	2.15
1361.2	2.1515
1363.7	2.1534
1366.4	2.1553
1368.9	2.1568
1371.4	2.1584
1373.8	2.1602
1376.3	2.1633
1379	2.1652
1381.5	2.1683
1383.9	2.172
1386.4	2.1742
1389.1	2.1791
1391.6	2.1841
1394.1	2.1878
1396.5	2.1931
1399	2.1999
1401.8	2.2077
1404.2	2.2173
1406.7	2.2297
1409.1	2.2418
1411.8	2.265
1414.3	2.2901
1416.8	2.3158
1419.2	2.3568
1421.9	2.4045
1424.4	2.4572
1426.9	2.5093
1429.3	2.5564
1432.1	2.6023
1434.5	2.6547
1437	2.7099
1439.5	2.7558
1441.1	2.8001

## Sheet: Fig. 2b-1Ag
A/C-CoNiS/S				C-CoNiS/S
Cycle Number	Specific Capacity (mAh g-1)	Coulombic Efficiency (%)		Cycle Number	Specific Capacity (mAh g-1)	Coulombic Efficiency (%)
1	1444.4			1	799.9
2	1425.7	98.9314		2	738.3	99.0076
3	1416.3	99.4523		3	737.3	98.993
4	1403.7	99.3629		4	730.2	98.609
5	1396.2	99.6574		5	722.6	98.7968
6	1393.3	99.9426		6	714.4	99.0297
7	1386.8	99.7267		7	705.4	99.073
8	1384.8	100.007		8	702.6	99.8295
9	1384.3	100.087		9	705.7	100.513
10	1396.6	100.889		10	702.2	99.7302
11	1399.5	100.222		11	704.3	100.428
12	1397.7	100.014		12	702.7	99.9573
13	1394.3	99.9498		13	701	100
14	1395.7	100.251		14	703.2	100.443
15	1394.2	100.029		15	706.2	100.57
16	1392.2	99.9785		16	708.6	100.368
17	1394.3	100.28		17	709.9	100.353
18	1403.9	100.725		18	710.5	100.24
19	1405	100.114		19	711.3	100.254
20	1397.9	99.5939		20	712.2	100.324
21	1397.7	100.072		21	713.4	100.352
22	1396.1	99.9427		22	716	100.421
23	1395.8	100.029		23	717.6	100.476
24	1396.7	100.079		24	714.8	99.8324
25	1399.5	100.279		25	716.9	100.322
26	1405.4	100.429		26	717.9	100.307
27	1409.9	100.149		27	719	100.251
28	1406.3	99.8864		28	718.5	100.209
29	1401.4	99.758		29	719	100.237
30	1402.7	100.164		30	719.6	100.265
31	1402.6	99.9929		31	721.2	100.348
32	1412.8	100.684		32	721.8	100.278
33	1417.8	100.247		33	721.6	100.139
34	1412.9	99.7599		34	720.8	100.042
35	1417	100.233		35	721.1	100.292
36	1422.4	100.452		36	722.8	100.319
37	1424.2	100.056		37	723.5	100.208
38	1423.6	100.028		38	723.9	100.291
39	1424.9	100.084		39	726.7	100.526
40	1426.6	100.147		40	728.4	100.372
41	1424.1	99.8248		41	730.7	100.523
42	1426.4	100.176		42	730.6	100.096
43	1422	99.8035		43	730.7	100.357
44	1422.3	100.049		44	730.1	100.192
45	1420.9	99.9578		45	729.3	100.137
46	1420	99.9367		46	729.6	100.289
47	1412.1	99.4717		47	729.7	100.22
48	1424	100.771		48	730.2	100.247
49	1411.5	99.2895		49	728	100
50	1417	100.418		50	726	100.097
51	1418.5	99.9859		51	725.4	100.097
52	1416.3	99.9012		52	724.8	100.124
53	1415.5	99.9859		53	724.3	100.124
54	1415.7	100.007		54	724.1	100.208
55	1413	99.7811		55	725.4	100.304
56	1413	99.9788		56	729.3	100.538
57	1410.7	99.9221		57	731.4	100.453
58	1413.5	100.234		58	734.5	100.672
59	1412.1	99.901		59	733.2	99.9455
60	1415.2	100.227		60	730.5	99.9316
61	1414.7	100.042		61	729	100.206
62	1414.3	100.021		62	728.1	100.179
63	1415.3	100.134		63	727.4	100.151
64	1423.3	100.466		64	728.1	100.289
65	1413	99.507		65	727.3	100.124
66	1419.8	100.417		66	725.9	100.097
67	1413.7	99.8869		67	725.9	100.179
68	1413.9	100.05		68	725.4	100.193
69	1412.7	100.042		69	724.3	100.111
70	1413.2	100.191		70	724.9	100.277
71	1414.2	100.106		71	725.4	100.304
72	1418.2	100.254		72	727.6	100.456
73	1413.6	99.8446		73	728.7	100.427
74	1413.6	100.106		74	729.4	100.344
75	1417	100.432		75	730	100.261
76	1419.2	100.141		76	726.6	99.9862
77	1418.2	100.078		77	727.4	100.345
78	1417	100.071		78	727.7	100.372
79	1423.3	100.601		79	726.6	100.069
80	1416.6	99.7044		80	724.9	100.124
81	1414.8	100.05		81	725.2	100.277
82	1415.6	100.184		82	724.6	100.221
83	1421	100.346		83	724.6	100.194
84	1420	100.092		84	723.9	100.222
85	1418.2	100.085		85	723.3	100.18
86	1422.2	100.374		86	723.9	100.263
87	1426.7	100.345		87	722.7	100.125
88	1420.9	99.7333		88	724.6	100.43
89	1425.1	100.458		89	724.4	100.18
90	1424	100.134		90	724.7	100.304
91	1423.3	100.141		91	726.7	100.581
92	1422	100.113		92	727.2	100.165
93	1426	100.394		93	723.2	99.8068
94	1425.8	100.063		94	723.9	100.374
95	1428.3	100.218		95	721.4	99.9584
96	1423.6	100		96	722.1	100.333
97	1418.4	99.9859		97	720.2	100.028
98	1417.1	100.092		98	720.3	100.237
99	1414.9	100.049		99	720.2	100.181
100	1413.6	100.106		100	718.8	100.084
101	1416.2	100.361		101	719.2	100.195
102	1418.9	100.113		102	721.9	100.571
103	1419.5	100.155		103	722.9	100.389
104	1418.3	100.141		104	723.6	100.305
105	1416.3	100.021		105	723.4	100.249
106	1413.3	100.064		106	722.3	100.166
107	1411.2	100.043		107	721.4	100.167
108	1411.6	100.135		108	722.6	100.431
109	1415.1	100.404		109	721.4	100.083
110	1417.1	100.148		110	722.1	100.347
111	1419	100.212		111	720.5	100.069
112	1419.7	100.268		112	724.1	100.681
113	1421.3	100.148		113	724.3	100.319
114	1421.7	100.219		114	724.3	100.291
115	1421.5	100.162		115	723.5	100.236
116	1421.4	100.148		116	723.2	100.263
117	1423.2	100.176		117	723.5	100.361
118	1423	100.19		118	724.6	100.374
119	1421.6	100.162		119	723.7	100.263
120	1422.1	100.19		120	724.1	100.402
121	1430.9	100.832		121	725.2	100.36
122	1437.4	100.314		122	724.6	100.221
123	1438.6	100.258		123	725.3	100.471
124	1433.4	99.8537		124	725.3	100.318
125	1428.6	100.203		125	721	99.7648
126	1424.4	99.9088		126	724.2	100.695
127	1423.7	100.148		127	724.7	100.388
128	1421.8	100.113		128	725.2	100.346
129	1421.8	100.099		129	724.3	100.249
130	1416.3	99.9859		130	724.7	100.36
131	1413.9	100.057		131	724.4	100.319
132	1419.2	100.403		132	724	100.249
133	1426.5	100.585		133	722.7	100.208
134	1423.4	99.9017		134	722.7	100.319
135	1419.9	100		135	723.8	100.43
136	1420.1	100.212		136	720.3	100
137	1415.6	99.9435		137	725.9	100.805
138	1411.7	99.9788		138	724.2	100.083
139	1410.2	100.099		139	721.4	100.083
140	1420.8	100.538		140	719.8	100.139
141	1421.7	100.176		141	721.1	100.404
142	1415.8	99.8449		142	725.1	100.68
143	1413.6	99.9717		143	725.3	100.374
144	1410.7	99.9717		144	725.7	100.332
145	1405.7	100.043		145	724.8	100.235
146	1405.4	100.1		146	725	100.332
147	1412.7	100.684		147	724.4	100.277
148	1418.4	100.085		148	724.6	100.305
149	1419.9	100.212		149	725.3	100.388
150	1415.7	100.014		150	725	100.249
151	1417.9	100.191		151	725.2	100.374
152	1406.5	99.6034		152	724.7	100.194
153	1402	100.021		153	722.7	100.152
154	1401.4	100.121		154	727.3	100.748
155	1410.6	100.477		155	723.1	99.8895
156	1417.1	100.262		156	725.4	100.652
157	1415.9	100		157	723.7	100.014
158	1412	100.163		158	723.5	100.249
159	1413.5	100.085		159	724.2	100.416
160	1415.4	100.163		160	723.3	100.111
161	1415.1	100.113		161	722.9	100.264
162	1415.2	100.12		162	726	100.596
163	1419.7	100.325		163	726.6	100.29
164	1420.5	100.809		164	725.7	100.207
165	1415.6	99.9365		165	725.3	100.29
166	1414.6	100.106		166	725.2	100.29
167	1415.9	99.9647		167	725.1	100.235
168	1412.8	100.142		168	724.8	100.277
169	1410.5	99.9716		169	725.1	100.263
170	1412.1	100.263		170	727.1	100.637
171	1415.6	100.227		171	725	99.9586
172	1420.6	100.162		172	728.5	100.635
173	1419	100.134		173	726.5	100.055
174	1421.6	100.282		174	723.9	99.9862
175	1413.6	99.7249		175	727.4	100.832
176	1412.1	100.085		176	726.1	100
177	1410.2	100.05		177	723.5	100.055
178	1416.7	100.425		178	724.5	100.36
179	1427.7	100.479		179	724.9	100.318
180	1428.1	99.9021		180	725.8	100.332
181	1423.1	100.035		181	725.7	100.249
182	1422	100.077		182	725	100.18
183	1416.4	99.859		183	724.5	100.207
184	1411.3	99.9575		184	723.9	100.208
185	1408.6	100.05		185	725.7	100.415
186	1421.9	100.651		186	726.3	100.318
187	1424.7	100.105		187	726	100.193
188	1425.8	100.14		188	728.2	100.525
189	1424.4	100.077		189	728.4	100.234
190	1424.7	100.056		190	727.4	100.207
191	1414.3	99.8095		191	725.3	100.041
192	1411.8	100.014		192	725.9	100.387
193	1412.3	100.163		193	724.6	100.083
194	1422.3	100.48		194	724.8	100.277
195	1422.7	100.035		195	727.4	100.539
196	1424.9	100.176		196	728.6	100.275
197	1423.3	100.091		197	728.7	100.275
198	1425.5	100.288		198	728.5	100.248
199	1426.2	100.028		199	727.5	100.207
200	1425.1	100.063		200	728.1	100.262
201	1428.4	100.365		201	728.6	100.344
202	1429.5	100.049		202	727.5	100.179
203	1427.9	100		203	726.7	100.165
204	1421.6	99.7824		204	732.7	100.77
205	1423.3	100.31		205	730.9	100.027
206	1423.4	100.148		206	726	99.9037
207	1412.2	99.6824		207	726.6	100.318
208	1407.4	99.9929		208	727.5	100.289
209	1418.1	100.767		209	727	100.234
210	1425.8	100.169		210	726.7	100.193
211	1424	99.7688		211	730	100.62
212	1426	100.331		212	730.8	100.219
213	1423.1	100.028		213	730.4	100.233
214	1417.2	99.6204		214	730.8	100.274
215	1409.8	100.014		215	730.3	100.192
216	1408.1	100.114		216	730.1	100.22
217	1424.8	100.65		217	729.7	100.22
218	1425	100		218	731	100.412
219	1421	99.9297		219	732.3	100.37
220	1422.2	100.155		220	733.4	100.315
221	1415.7	99.592		221	731.7	100.164
222	1405.2	100.043		222	735	100.465
223	1405.1	100.064		223	733.8	100.068
224	1408.7	100.342		224	734.4	100.506
225	1424	100.381		225	735.5	100.232
226	1425.4	100.056		226	735	100.259
227	1422.3	99.9789		227	735	100.218
228	1421.8	100.099		228	735.2	100.286
229	1414.9	99.8729		229	735	100.287
230	1411.9	99.9929		230	735.2	100.273
231	1410.3	100.043		231	734.1	100.164
232	1422.7	100.573		232	734.2	100.246
233	1427	100.147		233	734.3	100.287
234	1428.9	99.8463		234	735.9	100.396
235	1429.7	100.147		235	738.6	100.49
236	1428.3	99.986		236	737.2	99.9593
237	1430.3	100.238		237	738	100.6
238	1429.8	100.028		238	737.6	99.8646
239	1427.2	99.909		239	738.9	100.517
240	1426.5	100.007		240	737.8	100.149
241	1426.3	100.281		241	735.6	100.082
242	1422.7	99.8246		242	733.6	100.082
243	1423.1	100.134		243	734.1	100.314
244	1428	100.175		244	732.8	100.055
245	1424.5	99.9789		245	732.3	100.192
246	1423.2	100.155		246	732.5	100.342
247	1437.1	100.468		247	731.9	100.164
248	1442.2	100.278		248	731.8	100.205
249	1437.6	99.6672		249	731	100.123
250	1437.6	100.202		250	730.4	100.137

## Sheet: Fig. 2c-3mg
Cycle Number	Specific Capacity (mAh g-1)	Coulombic Efficiency (%)
1	525	0
2	519.9	99.0852
3	518.3	99.7114
4	517.7	99.8457
5	516.5	99.884
6	516.7	100.019
7	516.1	100.097
8	515.8	100.019
9	514.5	99.8448
10	513.1	99.9026
11	512.5	99.8831
12	513.8	100.41
13	514.3	100.058
14	515.9	100.331
15	513.6	99.6894
16	513.9	100.175
17	514	100.078
18	514.6	100.078
19	515.6	100.37
20	518.2	99.9421
21	519	100.174
22	517.9	99.8073
23	516.9	99.8262
24	516.8	99.9227
25	514.9	99.8449
26	514.3	99.9029
27	514.4	100.646
28	513.2	99.9027
29	512.8	99.961
30	512.4	99.9805
31	512.8	100.019
32	512.3	99.883
33	512.2	100.059
34	514.8	100.468
35	520.2	100.794
36	522.5	100.307
37	522.7	100.057
38	523.6	100.115
39	522.2	99.7898
40	522.3	100
41	519.8	99.6931
42	519.2	99.827
43	518.1	99.8651
44	516.5	99.6527
45	516	99.9806
46	514.5	99.7673
47	515.6	100.058
48	514.1	99.7865
49	513.5	99.9416
50	518.6	100.895
51	519.7	99.9231
52	520.8	100.077
53	520.3	99.9232
54	518.9	99.7885
55	517.8	99.7688
56	516.4	99.7104
57	516.2	99.9419
58	516.2	99.9613
59	516.1	99.9226
60	513.5	99.5541
61	513.5	99.1313
62	513.5	99.9416
63	512.7	99.9026
64	512.6	99.9415
65	513.2	100.117
66	514.8	100.117
67	515.9	100.175
68	516.6	100.097
69	517.7	100.077
70	518.6	100.039
71	517.2	99.8456
72	518.2	100.232
73	516.4	99.6142
74	516	99.9225
75	518	100.29
76	516.5	99.6719
77	515.2	99.9418
78	515.3	99.9418
79	514.6	99.9223
80	515	100.097
81	516.1	100.136
82	514.3	99.5548
83	519.4	100.154
84	519.6	100.058
85	519.9	100.038
86	518.6	99.8844
87	515.7	99.5752
88	516	100.097
89	517.2	100.213
90	518	100.135
91	517.6	99.9228
92	517.2	100
93	516.6	99.942
94	516	99.9419
95	516.1	100.058
96	517.5	100.252
97	519.8	100.347
98	520.1	99.9616
99	519.2	100
100	519	100.039
101	518.3	100.039
102	517.8	99.9421
103	515.9	99.7872
104	516.1	100
105	515.5	99.9806
106	515.6	100.078
107	513.6	99.7669
108	513	99.961
109	512.8	100.019
110	513.2	100.019
111	512.8	100.059
112	514.7	100.292
113	517.8	100.446
114	519	100.212
115	520.2	100.328
116	520.1	99.9616
117	520.5	100.154
118	520.5	99.9424
119	519.7	100.038
120	519.1	99.9422
121	517.4	99.8842
122	517	100.019
123	517.2	100.058
124	516.5	99.9806
125	516.1	99.9806
126	515.8	100.039
127	515.6	100.019
128	516.3	100.214
129	519	100.406
130	519.7	100.173
131	520.7	100.25
132	520.6	99.9616
133	519	99.9615
134	519.6	100.193
135	519.4	100.039
136	519.9	100.096
137	519.3	100.058
138	519.1	100.096
139	518.7	100
140	518.1	100.077
141	517.2	99.942
142	517.5	100.135
143	518	100.155
144	519	100.212
145	519.7	100.154
146	521.9	100.404
147	520.7	99.751
148	520.4	100.096
149	521.9	100.346
150	522.3	100.115
151	521.8	100.077
152	521.6	100.077
153	522	100.173
154	521.3	100.096
155	521.7	100.115
156	521.7	100.134
157	521.8	100.154
158	521.8	100.173
159	521.3	100.058
160	521.8	100.211
161	519.8	99.8463
162	520	100.096
163	517.8	99.8072
164	518.5	100.135
165	517.1	100
166	520.5	100.502
167	520.7	100.212
168	521.8	100.192
169	521.4	100.115
170	521.5	100.096
171	521.5	100.134
172	522.2	100.23
173	521.9	100.134
174	518.3	99.6731
175	518.9	100.212
176	518.6	99.8844
177	518.6	100.213
178	519.2	100.212
179	519	100.039
180	518.9	100.135
181	519.2	100.154
182	517.2	99.7685
183	515.6	99.9806
184	514.6	99.9417
185	514.7	100.058
186	514.7	100.097
187	514.7	100.078
188	514	100
189	516.6	100.525
190	519.1	100.232
191	518.6	99.9807
192	518.2	100.077
193	518.9	100.174
194	519.5	100.154
195	518.4	99.9422
196	519.4	100.27
197	518.4	99.8459
198	518.6	100.213
199	518.1	100.019
200	516.2	99.9032
201	515.1	99.9224
202	514.3	100
203	514.5	100.136
204	514.4	100.039
205	516.4	100.467
206	516.7	99.8068
207	516.8	100.291
208	518.2	100.271
209	517.9	99.8843
210	517.3	100.213
211	516.8	99.8261
212	517.2	100.31
213	517.7	100.058
214	519.2	100.251
215	519.9	100.173
216	519.5	100.096
217	519.8	100.116
218	519.7	100.038
219	520.2	100.193
220	519.9	100.077
221	519	100
222	519.2	100.193
223	519.4	100.096
224	518.7	99.9807
225	519.3	100.174
226	518.5	100
227	518.6	100.116
228	520	100.405
229	519.5	100.039
230	519.7	100.077
231	519.8	100.135
232	520.5	100.135
233	519.9	100.058
234	519.5	100.039
235	519.4	100.116
236	518.5	100
237	518.5	100.039
238	518.3	100.135
239	518.3	100.058
240	518.2	100.116
241	518	100.097
242	517.5	100
243	517.5	100.097
244	517.5	100.097
245	518.6	100.174
246	518.2	100.077
247	518.3	100.039
248	518.2	100.116
249	517.9	100.039
250	518.2	100.097
251	519.4	100.29
252	519.5	100
253	519.4	100.116
254	518.8	99.9807
255	519.2	100.135
256	518.4	100.135
257	518.7	100.096
258	518.3	99.9421
259	517.5	100.077
260	518.8	100.212
261	519.1	100.135
262	519.1	100.135
263	518.8	100.019
264	518.6	100.019
265	518.2	100.097
266	519.7	100.309
267	519.4	99.8654
268	518.8	100.058
269	519.9	100.464
270	519.3	99.827
271	520.8	100.482
272	522.6	100.288
273	517.7	99.4621
274	518.5	100.135
275	519	100.193
276	519.5	100.116
277	519.2	100.039
278	519.2	100.077
279	518.6	100.019
280	518.5	100.135
281	519.3	100.174
282	519.6	100.193
283	519.9	99.8464
284	519.7	100.231
285	518.2	99.8651
286	519.5	100.154
287	518.2	99.9614
288	517.3	100.058
289	517.7	100.135
290	518.1	100.116
291	517.3	99.9613
292	516.7	100.039
293	516	99.9806
294	516.2	100.116
295	516.5	100.058
296	515.9	100
297	517.1	100.233
298	518.3	100.174
299	519.3	100.251
300	519	99.9038
301	518.1	100.019
302	517.5	100
303	517.1	100.097
304	517.3	100.097
305	517	100.039
306	516.9	100.077
307	515.1	99.8643
308	515	100.058
309	514.6	100.019
310	514.4	100.019
311	514.2	100.019
312	514.5	100.175
313	516.9	100.311
314	520.1	100.425
315	518.8	100
316	518	99.9614
317	517.1	100.019
318	517	100.077
319	517.2	100.097
320	516.8	100.019
321	516.5	99.9806
322	516.2	100
323	515.8	100.039
324	515.5	100.019
325	515.6	100.078
326	515.9	100.097
327	517.5	100.232
328	518.7	100.154
329	519.3	100.077
330	519.2	100
331	517.9	99.9421
332	518.2	100.116
333	518	100.058
334	517.9	100.039
335	517.5	100.058
336	517.7	100.058
337	517.5	100.019
338	517.2	100.019
339	516.8	100.019
340	516.8	100.058
341	516.7	100.039
342	517.8	100.194
343	518.7	100.116
344	518.7	100.019
345	519.7	100.077
346	520.3	100.115
347	519.1	99.9615
348	518	99.9228
349	517.1	100.058
350	516.7	99.9806
351	516.5	100.058
352	516.3	100
353	516.1	100.039
354	515.9	100.039
355	516.7	100.194
356	518.8	100.251
357	519.6	100.116
358	519.4	100.019
359	518.9	99.9807
360	518.1	99.9807
361	519.6	100.251
362	518.8	99.9422
363	519.2	100.077
364	520.3	100.212
365	521.6	100.096
366	521.2	100.019
367	521.5	100.096
368	521.3	100.038
369	521.1	100.058
370	522.2	100.211
371	522.1	100
372	522.7	100.134
373	523.5	100.172
374	524	100
375	524.2	100.076
376	523.1	99.9236
377	520.7	100.077
378	522.8	100.115
379	522.9	100.077
380	523.4	100.153
381	523	100.019
382	523	100.057
383	523.2	100.115
384	523.1	100.057
385	523.5	100.115
386	522.5	99.7899
387	522.5	100.404
388	526	100.267
389	522.9	99.581
390	521.3	100.077
391	522.2	100.211
392	524	100.21
393	523.5	100.019
394	523.9	100.172
395	523	99.9427
396	523	100.057
397	523.5	100.153
398	523.4	100.096
399	523.6	100.096
400	523.2	99.9809
	522.7
	524.4
	522.9
	523
	522.6
	523
	524.9
	523.4
	522.9
	524.1
	524
	524.2
	523.7
	523.8
	524.3
	525.1
	222.6
	333.7
	519.8
	523.1

## Sheet: Fig. 2d-GCD rate
Specific Capacity (mAh g-1)	Potential (V vs. Na+/Na)	Specific Capacity (mAh g-1)	Potential (V vs. Na+/Na)	Specific Capacity (mAh g-1)	Potential (V vs. Na+/Na)	Specific Capacity (mAh g-1)	Potential (V vs. Na+/Na)	Specific Capacity (mAh g-1)	Potential (V vs. Na+/Na)	Specific Capacity (mAh g-1)	Potential (V vs. Na+/Na)
0	2.7028	0	2.6445	0	2.5267	0	2.4352	0	2.3236	0	2.2672
1.4	2.6783	2.8	2.606	5.6	2.4699	8.5	2.3515	11.1	2.2393	14.1	2.1782
2.8	2.5964	5.6	2.4848	11.1	2.2817	16.7	2.1534	22.3	2.0545	27.8	1.9956
4.2	2.5149	8.3	2.3571	16.7	2.1487	25.2	2.0297	33.4	1.9463	41.8	1.8958
5.6	2.4575	11.1	2.2768	22.3	2.0802	33.4	1.9717	44.6	1.8998	55.5	1.8617
6.9	2.3912	13.9	2.2021	27.9	2.0195	41.7	1.9302	55.6	1.8722	69.6	1.8378
8.3	2.3444	16.7	2.1565	33.3	1.9841	50.2	1.9045	66.7	1.8567	83.3	1.8152
9.7	2.3028	19.4	2.1202	38.9	1.9565	58.4	1.8908	77.8	1.8406	97.4	1.7876
11.1	2.2597	22.2	2.0815	44.5	1.9333	66.9	1.8775	89	1.8161	111.1	1.7281
12.5	2.2306	25	2.0576	50.1	1.9224	75.1	1.8638	100.1	1.7891	125.1	1.3954
13.9	2.1977	27.7	2.0306	55.6	1.9138	83.3	1.8505	111.3	1.7219	138.9	1.3176
15.2	2.1751	30.6	2.0126	61.2	1.9045	91.8	1.8288	122.3	1.4156	152.9	1.3396
16.6	2.1549	33.3	1.9965	66.7	1.8976	100.1	1.8102	133.5	1.3591	166.6	1.3517
18	2.132	36.1	1.9801	72.3	1.8893	108.4	1.7702	144.4	1.3706	180.6	1.3542
19.4	2.1165	38.9	1.9705	77.8	1.88	116.8	1.4952	155.6	1.3858	194.7	1.3529
20.8	2.0988	41.7	1.9618	83.4	1.8713	125.1	1.4462	166.7	1.3898	208.4	1.3489
22.2	2.0855	44.4	1.9562	88.9	1.8586	133.5	1.4106	178	1.392	222.2	1.3424
23.6	2.0725	47.2	1.9516	94.5	1.8474	141.7	1.4177	188.9	1.3911	236.3	1.3346
24.9	2.0588	49.9	1.9466	100	1.8297	150.1	1.432	200.1	1.3876	250.1	1.3216
26.3	2.0499	52.7	1.9429	105.6	1.8136	158.4	1.4357	211.1	1.3845	264.1	1.3095
27.7	2.0371	55.5	1.9404	111.2	1.7888	166.8	1.4379	222.3	1.3793	278	1.2888
29.1	2.0278	58.3	1.9364	116.6	1.5135	175	1.4385	233.3	1.3718	292	1.2705
30.5	2.0198	61	1.933	122.2	1.485	183.5	1.4379	244.5	1.3644	305.5	1.2494
31.9	2.0114	63.9	1.9308	127.8	1.4583	191.7	1.4366	255.5	1.3523	319.6	1.2171
33.2	2.003	66.6	1.9265	133.4	1.4472	200.1	1.4357	266.7	1.3427	333.4	1.1877
34.6	1.9962	69.4	1.9237	138.9	1.4524	208.4	1.4335	277.9	1.3297	347.5	1.1387
36	1.9916	72.2	1.9203	144.4	1.4611	216.8	1.4298	288.8	1.3105	361.4	1.091
37.4	1.9866	74.9	1.9178	150	1.4652	225	1.4267	300.2	1.2956	375	1.0392
38.8	1.9826	77.7	1.9128	155.6	1.4667	233.5	1.4208	311.1	1.2711	388.9	0.9772
40.2	1.9782	80.5	1.9088	161.2	1.4686	241.7	1.4168	322.4	1.25	402.8	0.9387
41.6	1.9761	83.2	1.9048	166.6	1.4686	250.1	1.41	333.2	1.2249	416.8	0.9056
43	1.9733	86	1.901	172.3	1.4686	258.3	1.4013	344.5	1.1871	430.9	0.8876
44.4	1.972	88.8	1.897	177.8	1.4686	266.8	1.3926	355.5	1.1514	444.6	0.8715
45.7	1.9677	91.6	1.8905	183.3	1.4673	275	1.3818	366.6	1.1009	458.7	0.8553
47.1	1.9671	94.4	1.8852	188.8	1.4664	283.4	1.3715	377.8	1.0606	472.4	0.8442
48.5	1.964	97.1	1.88	194.4	1.4655	291.6	1.3597	389	1.0224	486.2	0.8284
49.9	1.9627	99.9	1.8719	200.1	1.4624	300.1	1.3439	400.2	0.984	500.2	0.8163
51.3	1.9615	102.6	1.8657	205.5	1.4617	308.4	1.3306	411.2	0.9608	513.9	0.8042
52.7	1.959	105.4	1.8579	211.2	1.4583	316.6	1.3111	422.4	0.9391	528	0.7893
54	1.9581	108.2	1.8502	216.7	1.4568	325.1	1.294	433.4	0.9266	541.7	0.7781
55.4	1.9565	110.9	1.8431	222.3	1.4528	333.5	1.2698	444.3	0.9146	555.8	0.7636
56.8	1.9559	113.7	1.83	227.7	1.4503	341.8	1.2481	455.6	0.9025	569.6	0.753
58.2	1.9537	116.5	1.8195	233.3	1.4466	350	1.223	466.8	0.8929	583.6	0.7428
59.6	1.9528	119.3	1.8003	239	1.4425	358.5	1.1889	477.7	0.8811	597.3	0.7298
61	1.9519	122.1	1.7715	244.5	1.4376	366.7	1.1592	489	0.8712	611.4	0.7205
62.3	1.95	124.9	1.6707	250.1	1.4351	374.9	1.1282	500.1	0.8628	625.1	0.7103
63.8	1.9475	127.6	1.5476	255.6	1.428	383.4	1.0919	511	0.8516	639.3	0.7006
65.1	1.9472	130.4	1.5396	261	1.423	391.6	1.0637	522.3	0.8411	653	0.6923
66.5	1.9457	133.2	1.5346	266.7	1.4156	400.1	1.0348	533.4	0.8296	667	0.6824
67.9	1.9438	136	1.5296	272.2	1.4084	408.3	1.0162	544.4	0.8209	680.7	0.674
69.3	1.9417	138.7	1.5259	277.8	1.4019	416.8	1.0014	555.6	0.8119	694.8	0.6647
70.7	1.9404	141.5	1.5197	283.4	1.3926	425	0.9862	566.6	0.8011	708.4	0.6566
72.1	1.9398	144.3	1.5185	288.9	1.3852	433.4	0.9766	577.9	0.793	722.6	0.6486
73.4	1.937	147.1	1.5172	294.5	1.3743	441.9	0.966	588.9	0.785	736.4	0.6399
74.8	1.9355	149.8	1.5172	300	1.3647	450.1	0.958	600	0.775	750.1	0.6312
76.2	1.9339	152.6	1.5179	305.6	1.3523	458.5	0.9508	611	0.7667	764.1	0.6231
77.6	1.932	155.4	1.5188	311.1	1.3424	466.7	0.9428	622.2	0.7589	777.9	0.6129
79	1.9311	158.2	1.5197	316.7	1.3309	475.2	0.9369	633.3	0.7521	791.9	0.6042
80.4	1.9277	160.9	1.5203	322.2	1.3176	483.3	0.9285	644.3	0.745	805.8	0.5937
81.8	1.9265	163.7	1.521	327.8	1.3046	491.7	0.9214	655.6	0.7372	819.6	0.5844
83.2	1.9243	166.5	1.5213	333.3	1.2912	500	0.9146	666.5	0.7316	833.5	0.5745
84.5	1.9227	169.3	1.5222	338.9	1.2739	508.4	0.9056	677.9	0.7236	847.5	0.5618
85.9	1.9209	172	1.5225	344.5	1.2578	516.7	0.9003	688.8	0.7171	861.3	0.5528
87.3	1.9175	174.8	1.5228	350	1.2379	525.1	0.8913	700.1	0.7118	875.4	0.5391
88.7	1.9169	177.5	1.5231	355.6	1.2196	533.4	0.8857	711.1	0.705	888.9	0.5292
90.1	1.9128	180.3	1.5228	361.1	1.2013	541.9	0.8774	722.3	0.6991	903.1	0.5205
91.5	1.9113	183.1	1.5228	366.7	1.1765	550.1	0.8702	733.2	0.6929	916.8	0.506
92.9	1.9082	185.9	1.5231	372.2	1.1561	558.5	0.8628	744.5	0.6851	930.8	0.4954
94.3	1.9057	188.6	1.5228	377.7	1.1322	566.8	0.8553	755.5	0.6796	944.5	0.4849
95.6	1.9026	191.4	1.5225	383.3	1.113	575.2	0.8485	766.5	0.6715	958.6	0.4762
97	1.9004	194.2	1.5225	388.8	1.0956	583.4	0.842	777.9	0.6659	972.3	0.4669
98.4	1.8976	197	1.5216	394.4	1.073	591.8	0.8349	788.7	0.6597	986.5	0.4576
99.8	1.8942	199.7	1.5216	400	1.059	600.1	0.8287	800	0.6501	1000.1	0.4492
101.2	1.8911	202.6	1.5203	405.5	1.0417	608.4	0.8237	811.1	0.6442	1014.2	0.4393
102.6	1.888	205.3	1.5203	411.1	1.0314	616.7	0.8178	822.2	0.6355	1027.9	0.4322
103.9	1.8837	208	1.52	416.6	1.0212	625.1	0.8119	833.4	0.629	1042	0.4241
105.3	1.8806	210.8	1.5194	422.2	1.011	633.4	0.8042	844.5	0.6197	1055.7	0.4136
106.7	1.8781	213.6	1.5185	427.7	1.0054	641.8	0.8005	855.6	0.6107	1069.8	0.4058
108.1	1.8731	216.4	1.5185	433.3	0.9958	650.1	0.7958	866.6	0.6036	1083.5	0.3965
109.5	1.8703	219.1	1.5169	438.8	0.9899	658.2	0.7899	877.8	0.5937	1097.6	0.3869
110.9	1.8657	222	1.5169	444.4	0.9837	666.6	0.7859	888.9	0.585	1111.2	0.3779
112.2	1.8614	224.7	1.516	449.9	0.979	675	0.78	899.8	0.5776	1125.3	0.3661
113.6	1.8564	227.5	1.5148	455.5	0.9747	683.3	0.776	910.9	0.5667	1139	0.3562
115	1.8524	230.2	1.5141	461	0.9691	691.7	0.7719	922.1	0.559	1153.1	0.3435
116.4	1.8483	233	1.5135	466.6	0.966	700	0.7667	933.3	0.5494	1167.1	0.3323
117.8	1.8412	235.8	1.5104	472.1	0.9611	708.4	0.7636	944.2	0.5432	1180.8	0.3193
119.2	1.8353	238.6	1.5107	477.8	0.9549	716.7	0.7577	955.5	0.5342	1194.9	0.3041
120.5	1.8294	241.3	1.5095	483.4	0.9505	725.2	0.753	966.5	0.528	1208.5	0.2908
121.9	1.8204	244.1	1.5076	488.9	0.9446	733.3	0.7499	977.8	0.5221	1222.7	0.271
123.3	1.8124	246.9	1.5058	494.4	0.9415	741.7	0.744	988.7	0.514	1236.5	0.2551
124.7	1.7938	249.7	1.5042	500	0.9366	750.1	0.7416	999.9	0.5084	1250.2	0.2393
126.1	1.7733	252.5	1.503	505.5	0.931	758.4	0.7357	1011.2	0.5013	1264.3	0.2164
127.5	1.7281	255.2	1.5017	511.1	0.9266	766.7	0.7313	1022.2	0.4945	1276.2	0.2
128.9	1.6704	258	1.4989	516.6	0.9204	775.1	0.7276	1033.2	0.4886	1276.2	0.2
130.2	1.5941	260.8	1.4968	522.1	0.9149	783.3	0.7217	1044.2	0.4821
131.6	1.574	263.5	1.4946	527.7	0.9108	791.7	0.7177	1055.5	0.4762	0	0.6669
133	1.5737	266.3	1.4915	533.4	0.9053	800	0.7134	1066.5	0.4694	13.9	0.665
134.4	1.5706	269.1	1.4906	538.9	0.9006	808.4	0.7075	1077.7	0.4622	28	0.78
135.8	1.569	271.9	1.4875	544.4	0.896	816.6	0.7022	1088.8	0.4554	41.6	0.8808
137.2	1.5665	274.6	1.4834	550	0.8907	825	0.6963	1099.8	0.4464	55.6	0.9527
138.6	1.5637	277.4	1.4822	555.5	0.886	833.2	0.692	1111.1	0.4415	69.4	1.0373
139.9	1.5625	280.2	1.4779	561	0.8817	841.7	0.6855	1122	0.4337	83.5	1.1003
141.3	1.5597	283	1.4741	566.6	0.8761	849.9	0.6783	1133.2	0.4247	97.3	1.1595
142.7	1.5591	285.7	1.471	572.1	0.8727	858.3	0.6734	1144.2	0.4167	111.3	1.223
144.1	1.5578	288.6	1.4664	577.6	0.8677	866.8	0.6662	1155.5	0.4074	125.1	1.2674
145.5	1.5563	291.3	1.4624	583.2	0.8637	875	0.6603	1166.5	0.3981	139.2	1.3145
146.9	1.5566	294.1	1.4583	588.9	0.8594	883.5	0.6541	1177.5	0.3875	152.9	1.3461
148.3	1.5544	296.9	1.4528	594.3	0.8547	891.6	0.6458	1188.7	0.3779	166.9	1.3743
149.6	1.5538	299.6	1.4475	600	0.8507	900.1	0.6396	1200	0.3677	180.6	1.4044
151	1.5541	302.3	1.4428	605.5	0.8473	908.2	0.6328	1210.9	0.3547	194.7	1.4261
152.4	1.5535	305.2	1.4379	611.1	0.8426	916.7	0.625	1222.2	0.3426	208.5	1.4518
153.8	1.5529	307.9	1.4323	616.5	0.8389	924.9	0.6197	1233.2	0.3283	222.4	1.4723
155.2	1.5532	310.7	1.4261	622.2	0.8352	933.4	0.6114	1244.2	0.3144	236.2	1.4909
156.6	1.5529	313.5	1.4202	627.6	0.8309	941.7	0.6058	1255.4	0.301	250.2	1.5141
158	1.552	316.3	1.4131	633.3	0.8284	949.9	0.5999	1266.6	0.2846	264.1	1.5327
159.3	1.552	319	1.4069	638.8	0.8247	958.2	0.5934	1277.5	0.2697	278.1	1.5535
160.7	1.552	321.8	1.3991	644.4	0.8222	966.7	0.5881	1288.9	0.2508	291.7	1.5699
162.1	1.5532	324.6	1.3923	650	0.8185	975	0.581	1299.8	0.2347	305.6	1.5854
163.5	1.552	327.4	1.3842	655.5	0.8147	983.4	0.5757	1310.9	0.2201	319.5	1.6034
164.9	1.5529	330.1	1.3774	661	0.8113	991.7	0.5717	1321.4	0.2	333.4	1.6161
166.3	1.5532	332.9	1.3697	666.6	0.8085	999.9	0.5652	1321.4	0.2	347.4	1.6273
167.7	1.5532	335.7	1.3597	672.1	0.8051	1008.3	0.5599			361.2	1.6385
169	1.5526	338.5	1.3529	677.8	0.8017	1016.6	0.5556	0	0.5559	375.3	1.6437
170.4	1.5529	341.2	1.3433	683.2	0.7986	1025.1	0.5494	11.3	0.5537	389.1	1.6487
171.8	1.5523	344	1.3346	688.8	0.7964	1033.4	0.5459	22.5	0.6548	403.1	1.6527
173.2	1.5526	346.8	1.3266	694.3	0.7933	1041.6	0.5397	33.5	0.7437	416.9	1.6577
174.6	1.5526	349.6	1.3157	699.9	0.7902	1050.1	0.5351	44.5	0.8042	430.6	1.6645
176	1.5532	352.3	1.3074	705.5	0.7865	1058.3	0.5298	55.8	0.8721	444.6	1.6719
177.4	1.5529	355.1	1.2946	711	0.7837	1066.7	0.5242	66.6	0.9245	458.4	1.685
178.7	1.5529	357.9	1.2863	716.6	0.7819	1074.9	0.5218	78	0.9871	472.3	1.6977
180.1	1.5529	360.7	1.2773	722.1	0.7785	1083.4	0.5153	88.9	1.0355	486.3	1.7129
181.5	1.5532	363.4	1.2652	727.7	0.7754	1091.8	0.5094	99.9	1.0807	500.3	1.7305
182.9	1.5529	366.2	1.2553	733.2	0.7726	1100	0.5038	111.2	1.1347	514	1.7423
184.3	1.5529	368.9	1.2435	738.7	0.7695	1108.4	0.4982	122.3	1.1731	527.8	1.7553
185.7	1.5529	371.8	1.2345	744.4	0.7664	1116.7	0.4923	133.6	1.2088	542	1.7653
187.1	1.5529	374.5	1.2246	749.9	0.7639	1125.2	0.4874	144.5	1.2472	555.7	1.7739
188.4	1.5529	377.3	1.2131	755.4	0.7605	1133.4	0.4805	155.5	1.2751	569.8	1.7842
189.8	1.5532	380.1	1.2032	761	0.7577	1141.6	0.4759	166.8	1.3055	583.6	1.7925
191.2	1.5532	382.9	1.1914	766.5	0.7549	1150	0.4697	177.9	1.3266	597.5	1.8056
192.6	1.5529	385.6	1.183	772.2	0.7527	1158.2	0.4632	188.9	1.3467	611.3	1.818
194	1.5523	388.4	1.1728	777.7	0.7502	1166.7	0.4539	200.1	1.3694	625.1	1.8307
195.4	1.5526	391.2	1.1623	783.2	0.7471	1174.9	0.4486	211.3	1.3849	639.1	1.8505
196.8	1.552	394	1.1536	788.8	0.7428	1183.3	0.4418	222.2	1.405	653.2	1.8691
198.1	1.552	396.7	1.1421	794.3	0.7406	1191.8	0.434	233.5	1.4196	666.9	1.8967
199.5	1.5532	399.5	1.1353	799.9	0.7375	1200	0.4266	244.5	1.4342	680.9	1.9209
200.9	1.552	402.2	1.126	805.4	0.7332	1208.5	0.417	255.5	1.4512	694.6	1.9454
202.3	1.5526	405.1	1.1164	811.1	0.7298	1216.7	0.4095	266.8	1.4658	708.4	1.9634
203.7	1.552	407.8	1.1096	816.6	0.7267	1225	0.4024	277.9	1.4819	722.5	1.9711
205.1	1.5529	410.6	1.1003	822.1	0.7242	1233.2	0.3912	289	1.4949	736.5	1.9785
206.5	1.552	413.4	1.0944	827.7	0.7199	1241.8	0.3832	300.1	1.5082	750.2	1.9838
207.8	1.552	416.1	1.0869	833.2	0.7149	1249.9	0.3736	311.2	1.5237	764.3	1.9894
209.2	1.552	418.9	1.0801	838.9	0.7134	1258.4	0.3624	322.4	1.5352	778	1.9944
210.6	1.5513	421.7	1.072	844.3	0.7081	1266.6	0.3519	333.4	1.5498	791.8	1.9984
212	1.5513	424.5	1.0643	849.9	0.7041	1275.1	0.3392	344.5	1.5606	805.9	2.003
213.4	1.551	427.2	1.059	855.4	0.7006	1283.3	0.3286	355.6	1.5715	819.9	2.0043
214.8	1.5501	430	1.0519	861	0.6963	1291.6	0.3184	366.7	1.583	833.6	2.0074
216.2	1.5501	432.8	1.0463	866.5	0.6926	1300.1	0.3044	377.8	1.5916	847.3	2.0092
217.5	1.5498	435.6	1.0414	872.2	0.687	1308.4	0.2923	389	1.5988	861.4	2.0108
218.9	1.5498	438.3	1.0358	877.7	0.6836	1316.6	0.2784	400.1	1.6053	875.1	2.0111
220.3	1.5495	441.1	1.0321	883.2	0.6796	1325.1	0.2657	411.2	1.6099	889.2	2.0126
221.7	1.5489	443.9	1.028	888.8	0.6737	1333.3	0.2558	422.2	1.614	902.9	2.0133
223.1	1.5492	446.6	1.0243	894.3	0.6703	1341.5	0.2406	433.4	1.6155	917	2.0148
224.5	1.5489	449.4	1.0209	899.8	0.6656	1350	0.2288	444.5	1.6186	930.7	2.0161
225.9	1.5485	452.2	1.0175	905.4	0.6607	1358.3	0.2155	455.4	1.6223	944.6	2.0173
227.2	1.5482	455	1.0147	911	0.6563	1366.7	0.2034	466.8	1.627	958.7	2.0173
228.7	1.5479	457.8	1.0131	916.5	0.6504	1369.6	0.2	477.9	1.6354	972.4	2.0188
230	1.5473	460.5	1.0104	922.1	0.6467	1369.6	0.2	488.9	1.6422	986.5	2.0185
231.4	1.5467	463.3	1.0082	927.6	0.6417			500	1.6512	1000.3	2.0195
232.8	1.5464	466	1.006	933.3	0.6371	0	0.4585	511.2	1.6645	1014	2.0192
234.2	1.5458	468.9	1.0038	938.8	0.6331	8.3	0.4567	522.2	1.6747	1027.8	2.0207
235.6	1.5445	471.6	1.0026	944.3	0.6293	16.9	0.5401	533.3	1.6837	1042	2.0229
237	1.5442	474.4	1.0001	949.9	0.6238	25.1	0.6169	544.5	1.6952	1055.7	2.0263
238.3	1.5439	477.1	0.9986	955.4	0.621	33.5	0.6678	555.6	1.7029	1069.9	2.0313
239.7	1.5433	479.9	0.9961	961	0.6157	41.8	0.7248	566.7	1.7119	1083.7	2.0412
241.1	1.5439	482.7	0.9936	966.6	0.612	50	0.7654	577.9	1.7178	1097.3	2.0517
242.5	1.543	485.4	0.9924	972.2	0.6067	58.5	0.8042	588.8	1.724	1111.5	2.0654
243.9	1.5427	488.3	0.9899	977.6	0.6036	66.7	0.851	599.8	1.7327	1125.2	2.0787
245.3	1.5427	491	0.9883	983.1	0.5993	75.1	0.8879	611	1.7386	1139	2.092
246.7	1.542	493.8	0.9859	988.8	0.5952	83.3	0.9239	622.3	1.7479	1153	2.1094
248.1	1.5408	496.5	0.9843	994.3	0.5928	91.7	0.9682	633.2	1.7553	1167.1	2.123
249.4	1.5399	499.4	0.9812	999.8	0.589	100	1.0023	644.5	1.7649	1180.8	2.1367
250.8	1.5396	502.1	0.9784	1005.3	0.5847	108.4	1.0426	655.4	1.778	1194.9	2.1587
252.2	1.5396	504.9	0.9778	1010.9	0.5813	116.7	1.0742	666.5	1.7885	1208.7	2.1794
253.6	1.5389	507.7	0.9744	1016.6	0.5791	125	1.1037	677.6	1.7997	1222.3	2.2213
255	1.538	510.5	0.9722	1022	0.5748	133.5	1.1381	688.9	1.8161	1236.3	2.2759
256.3	1.5374	513.2	0.9688	1027.7	0.5726	141.7	1.1626	700.1	1.8288	1250.4	2.367
257.7	1.5371	516	0.9673	1033.3	0.5683	150	1.1914	711.1	1.848	1264.5	2.6135
259.1	1.5349	518.7	0.9654	1038.7	0.5649	158.4	1.2128	722	1.8654	1273.3	2.8054
260.5	1.5346	521.6	0.962	1044.4	0.5618	166.6	1.2326	733.4	1.8908
261.9	1.534	524.3	0.9586	1049.8	0.5587	175.1	1.2553	744.3	1.9094
263.3	1.5337	527.1	0.9555	1055.4	0.5565	183.5	1.2723	755.6	1.9237
264.7	1.5327	529.8	0.9527	1061	0.5525	191.7	1.2906	766.5	1.9333
266.1	1.5309	532.6	0.9508	1066.6	0.549	200	1.3055	777.6	1.9389
267.4	1.5303	535.4	0.9474	1072.1	0.5453	208.4	1.3185	788.8	1.9432
268.8	1.529	538.2	0.9446	1077.7	0.5422	216.6	1.334	799.9	1.9491
270.2	1.5284	540.9	0.9428	1083.1	0.5391	225.1	1.3464	811	1.9534
271.6	1.5281	543.7	0.9394	1088.7	0.5354	233.3	1.3604	822.1	1.9581
273	1.5265	546.5	0.9366	1094.3	0.5317	241.8	1.3712	833.2	1.9618
274.4	1.5265	549.3	0.9344	1099.9	0.528	250.1	1.3821	844.2	1.9658
275.8	1.5241	552	0.9322	1105.4	0.5255	258.3	1.3948	855.5	1.9683
277.1	1.5231	554.8	0.9294	1110.9	0.5224	266.8	1.405	866.5	1.9723
278.5	1.5219	557.6	0.9279	1116.5	0.5199	275	1.4149	877.6	1.973
279.9	1.5197	560.3	0.9248	1122	0.5156	283.5	1.4283	888.7	1.9764
281.3	1.5188	563.2	0.9217	1127.7	0.5122	291.7	1.4373	899.9	1.9773
282.7	1.5179	565.9	0.9201	1133.1	0.5078	300	1.4497	911	1.9782
284.1	1.5166	568.7	0.9173	1138.8	0.505	308.4	1.4596	922.2	1.9798
285.5	1.5144	571.4	0.9155	1144.2	0.4994	316.8	1.4704	933.2	1.982
286.8	1.5132	574.2	0.9127	1149.9	0.4957	325	1.4803	944.3	1.9823
288.2	1.5117	577	0.9115	1155.4	0.492	333.4	1.4887	955.6	1.9844
289.6	1.5098	579.8	0.9093	1160.9	0.488	341.6	1.4989	966.6	1.9847
291	1.5082	582.6	0.9065	1166.5	0.4843	350.1	1.5073	977.6	1.9863
292.4	1.507	585.3	0.9062	1172	0.4793	358.3	1.5157	988.7	1.9875
293.8	1.5042	588.1	0.9043	1177.7	0.4746	366.7	1.5256	1000	1.9875
295.1	1.5027	590.9	0.9022	1183.1	0.4706	375	1.5327	1011	1.9878
296.6	1.4999	593.6	0.9012	1188.8	0.4663	383.4	1.5417	1022	1.9885
297.9	1.4974	596.5	0.8987	1194.3	0.4622	391.8	1.5498	1033.4	1.9885
299.3	1.4955	599.2	0.8969	1199.9	0.4557	400.1	1.5547	1044.4	1.9885
300.7	1.4927	602	0.8947	1205.4	0.4508	408.5	1.5619	1055.4	1.9888
302.1	1.4918	604.8	0.8929	1210.9	0.4461	416.6	1.5668	1066.7	1.9891
303.5	1.4881	607.5	0.8916	1216.4	0.4402	425.1	1.5706	1077.6	1.9909
304.9	1.4865	610.3	0.8894	1222	0.435	433.3	1.5734	1088.8	1.9925
306.3	1.4831	613.1	0.8885	1227.6	0.4284	441.8	1.5752	1099.8	1.9944
307.6	1.4803	615.9	0.8873	1233.2	0.4216	450	1.5765	1110.9	1.9999
309	1.4776	618.6	0.8845	1238.7	0.4176	458.3	1.578	1122	2.0058
310.4	1.4748	621.4	0.8836	1244.3	0.4111	466.7	1.5799	1133.3	2.0148
311.8	1.472	624.1	0.882	1249.8	0.4046	474.9	1.583	1144.2	2.0238
313.2	1.4683	627	0.8801	1255.3	0.3971	483.4	1.5851	1155.5	2.0344
314.6	1.4655	629.7	0.8786	1261	0.39	491.7	1.5892	1166.4	2.0474
315.9	1.4624	632.5	0.877	1266.5	0.385	499.9	1.5935	1177.8	2.0579
317.3	1.4583	635.3	0.8758	1272.1	0.3748	508.4	1.5991	1188.8	2.0716
318.7	1.4546	638.1	0.8752	1277.6	0.3686	516.8	1.605	1199.7	2.084
320.1	1.4506	640.8	0.8736	1283.2	0.3609	525.1	1.6115	1211	2.0951
321.5	1.4481	643.6	0.8727	1288.7	0.3522	533.3	1.6205	1221.9	2.1097
322.9	1.4444	646.4	0.8705	1294.3	0.3457	541.8	1.6264	1233.1	2.1208
324.2	1.4404	649.1	0.8699	1299.7	0.3361	550	1.635	1244.2	2.1339
325.7	1.4366	651.9	0.8687	1305.4	0.3286	558.3	1.6406	1255.2	2.1553
327	1.4329	654.7	0.8677	1310.9	0.3199	566.7	1.6453	1266.6	2.1785
328.4	1.4298	657.5	0.8671	1316.5	0.3106	575	1.6515	1277.5	2.2235
329.8	1.4252	660.3	0.8662	1322	0.3032	583.5	1.6577	1288.6	2.283
331.2	1.4202	663	0.865	1327.5	0.2933	591.7	1.6633	1299.8	2.385
332.6	1.4168	665.8	0.8631	1333.2	0.2861	600	1.6673	1311.2	2.628
334	1.4118	668.5	0.8628	1338.7	0.2747	608.5	1.6716	1320.6	2.8069
335.4	1.4081	671.4	0.8609	1344.3	0.2672	616.7	1.6772
336.7	1.4028	674.1	0.8597	1349.8	0.2589	624.9	1.6819
338.1	1.3994	676.8	0.8597	1355.3	0.2496	633.4	1.6893
339.5	1.3951	679.7	0.8588	1361	0.2418	641.6	1.6946
340.9	1.3895	682.4	0.8578	1366.4	0.2334	650.1	1.7011
342.3	1.3864	685.2	0.8563	1371.9	0.2241	658.4	1.7094
343.7	1.3805	688	0.8553	1377.6	0.2164	666.7	1.7172
345	1.3762	690.7	0.8541	1383	0.2071	675	1.7253
346.4	1.3721	693.5	0.8535	1388.1	0.2	683.4	1.7361
347.8	1.3672	696.3	0.8526	1388.1	0.2	691.6	1.7448
349.2	1.3628	699.1	0.8526			700.1	1.7547
350.6	1.357	701.8	0.8522	0	0.3801	708.3	1.7637
352	1.3529	704.6	0.8507	5.7	0.3779	716.7	1.7727
353.4	1.3477	707.4	0.8504	11.1	0.4461	725	1.7835
354.7	1.3433	710.1	0.8504	16.7	0.5066	733.4	1.7919
356.1	1.3377	713	0.8485	22.2	0.5472	741.6	1.8021
357.5	1.3315	715.7	0.8479	27.8	0.5918	750.1	1.8121
358.9	1.3272	718.5	0.8473	33.3	0.6241	758.3	1.8207
360.2	1.3235	721.3	0.8473	38.9	0.6554	766.7	1.8322
361.6	1.316	724	0.8467	44.5	0.6917	775	1.8424
363	1.3123	726.8	0.846	50	0.7192	783.4	1.8558
364.4	1.3049	729.5	0.8442	55.7	0.7506	791.7	1.8679
365.8	1.3002	732.4	0.8436	61.1	0.7763	800.1	1.8784
367.2	1.2956	735.1	0.8423	66.8	0.8002	808.3	1.8902
368.6	1.2888	737.9	0.8423	72.2	0.8302	816.7	1.8967
369.9	1.2844	740.7	0.8408	77.8	0.8532	825	1.9017
371.4	1.2785	743.4	0.8398	83.3	0.8823	833.4	1.9054
372.7	1.2739	746.2	0.8395	89	0.9056	841.7	1.9085
374.1	1.2686	749	0.838	94.4	0.9282	849.9	1.9125
375.5	1.2615	751.8	0.8377	100.1	0.9558	858.5	1.9162
376.9	1.2574	754.5	0.8364	105.5	0.9775	866.6	1.9196
378.2	1.2516	757.3	0.8361	111.1	1.0042	875.1	1.9237
379.6	1.2466	760.1	0.8358	116.6	1.024	883.3	1.9271
381	1.2422	762.8	0.834	122.3	1.0438	891.6	1.9314
382.4	1.2367	765.7	0.8336	127.9	1.0671	900.1	1.9342
383.8	1.2314	768.4	0.8321	133.4	1.086	908.4	1.937
385.2	1.2258	771.2	0.8312	138.8	1.1027	916.8	1.9404
386.6	1.2212	774	0.8309	144.5	1.1235	925.1	1.9417
388	1.2171	776.8	0.8302	150	1.1384	933.3	1.9444
389.3	1.2122	779.5	0.8293	155.5	1.1579	941.7	1.9457
390.7	1.2075	782.3	0.8293	161.1	1.1722	949.9	1.9469
392.1	1.2019	785.1	0.8278	166.7	1.1858	958.4	1.9494
393.5	1.1976	787.8	0.8265	172.3	1.2013	966.7	1.951
394.9	1.1939	790.6	0.8256	177.8	1.2143	975	1.9522
396.2	1.1889	793.4	0.824	183.4	1.2286	983.4	1.9531
397.6	1.1852	796.2	0.824	188.9	1.2404	991.6	1.9547
399	1.1806	799	0.8222	194.4	1.2506	1000.1	1.9562
400.4	1.1765	801.7	0.8209	200	1.2636	1008.3	1.9568
401.8	1.1725	804.5	0.8206	205.6	1.2729	1016.7	1.9575
403.2	1.1682	807.3	0.8188	211.1	1.2844	1025.1	1.9593
404.6	1.1644	810	0.8181	216.7	1.2925	1033.4	1.9593
405.9	1.1601	812.9	0.816	222.2	1.3012	1041.8	1.9599
407.3	1.1573	815.6	0.8157	227.8	1.3114	1050.1	1.9603
408.7	1.1536	818.3	0.8138	233.3	1.3191	1058.3	1.9603
410.1	1.1483	821.2	0.8132	238.9	1.3287	1066.7	1.9599
411.5	1.1458	823.9	0.8116	244.4	1.3356	1074.9	1.9603
412.9	1.1418	826.7	0.811	250	1.343	1083.4	1.9599
414.3	1.139	829.4	0.8092	255.5	1.3511	1091.6	1.9599
415.6	1.1365	832.2	0.8079	261.1	1.3582	1099.9	1.9603
417	1.1313	835	0.8057	266.7	1.3669	1108.3	1.9606
418.4	1.1288	837.8	0.8045	272.2	1.3728	1116.8	1.9615
419.8	1.1238	840.6	0.8023	277.8	1.379	1125	1.9621
421.2	1.1207	843.3	0.8017	283.3	1.3873	1133.4	1.9627
422.6	1.117	846.1	0.8002	288.9	1.3938	1141.6	1.9661
424	1.1127	848.9	0.7986	294.4	1.4007	1150	1.9692
425.4	1.1105	851.7	0.7974	300	1.4081	1158.4	1.9736
426.7	1.1052	854.4	0.7955	305.5	1.4152	1166.7	1.9782
428.1	1.1015	857.2	0.7937	311.1	1.423	1175	1.9863
429.5	1.0972	860	0.7927	316.6	1.4295	1183.4	1.9934
430.9	1.0947	862.8	0.7915	322.2	1.4357	1191.6	2.0033
432.3	1.091	865.5	0.7884	327.7	1.4425	1199.9	2.0114
433.7	1.0869	868.3	0.7865	333.3	1.4487	1208.4	2.0188
435	1.0851	871.1	0.785	338.8	1.4565	1216.7	2.03
436.4	1.0813	873.9	0.7825	344.4	1.4624	1225.1	2.0399
437.8	1.0767	876.6	0.7816	349.9	1.4683	1233.3	2.0492
439.2	1.0745	879.4	0.7791	355.6	1.4741	1241.7	2.0604
440.6	1.0714	882.2	0.7766	361	1.4803	1250	2.07
441.9	1.0686	884.9	0.775	366.7	1.4869	1258.3	2.0812
443.3	1.0658	887.7	0.7719	372.2	1.4915	1266.8	2.0892
444.7	1.0634	890.5	0.7704	377.8	1.4968	1275	2.0973
446.1	1.0606	893.3	0.7673	383.3	1.5039	1283.3	2.1084
447.5	1.059	896	0.7657	388.8	1.5089	1291.7	2.1181
448.9	1.0569	898.8	0.7633	394.4	1.5154	1300	2.1329
450.3	1.0547	901.6	0.7599	400	1.5203	1308.4	2.1503
451.6	1.0519	904.4	0.7583	405.6	1.5256	1316.6	2.1726
453	1.0507	907.1	0.7561	411	1.5312	1325	2.216
454.4	1.0482	909.9	0.7533	416.7	1.5352	1333.5	2.2706
455.8	1.046	912.7	0.7509	422.2	1.5399	1341.9	2.389
457.2	1.0441	915.5	0.7484	427.8	1.5433	1350.1	2.5357
458.6	1.0414	918.3	0.7459	433.3	1.5476	1358.4	2.6919
460	1.041	921	0.7437	438.9	1.5501	1362.8	2.8013
461.4	1.0395	923.8	0.7406	444.5	1.552
462.7	1.0389	926.6	0.7378	449.9	1.5529
464.1	1.0379	929.3	0.7351	455.6	1.5547
465.5	1.0361	932.1	0.7323	461	1.5557
466.9	1.0355	934.9	0.7304	466.7	1.5572
468.3	1.0345	937.6	0.7267	472.2	1.5588
469.7	1.0327	940.4	0.7251	477.8	1.5588
471.1	1.0308	943.2	0.7211	483.3	1.5597
472.5	1.0299	946	0.7177	488.9	1.5622
473.8	1.0296	948.7	0.7149	494.4	1.5634
475.2	1.0283	951.5	0.7118	500	1.5653
476.6	1.0271	954.3	0.7093	505.5	1.5681
478	1.0262	957.1	0.7059	511.1	1.5712
479.4	1.0249	959.8	0.7031	516.6	1.5734
480.8	1.0249	962.6	0.7006	522.1	1.5771
482.1	1.0237	965.4	0.6979	527.8	1.5823
483.5	1.0221	968.1	0.6944	533.2	1.5851
484.9	1.0218	970.9	0.6913	538.9	1.5907
486.3	1.0215	973.7	0.6882	544.5	1.5951
487.7	1.0203	976.5	0.6848	550	1.5991
489.1	1.019	979.2	0.682	555.4	1.6044
490.5	1.0181	982	0.6796	561.1	1.6078
491.8	1.0169	984.8	0.6752	566.6	1.613
493.2	1.0169	987.6	0.6731	572.2	1.6158
494.6	1.0159	990.3	0.6693	577.7	1.6189
496	1.0147	993.1	0.6675	583.2	1.6226
497.4	1.0131	995.9	0.6641	588.9	1.6254
498.8	1.0125	998.6	0.6603	594.4	1.6279
500.1	1.011	1001.4	0.6572	599.9	1.6319
501.5	1.0094	1004.2	0.6551	605.5	1.6344
502.9	1.0085	1007	0.651	611	1.6378
504.3	1.0073	1009.8	0.6492	616.6	1.6412
505.7	1.0069	1012.5	0.6464	622.1	1.6431
507.1	1.0054	1015.3	0.6433	627.7	1.6465
508.5	1.0057	1018.1	0.6402	633.2	1.6499
509.9	1.0032	1020.8	0.6377	638.8	1.654
511.2	1.0023	1023.7	0.6346	644.3	1.6583
512.6	1.0004	1026.4	0.6321	649.9	1.6629
514	0.9983	1029.2	0.63	655.4	1.667
515.4	0.9983	1032	0.6256	661	1.6707
516.8	0.9961	1034.7	0.6247	666.5	1.6769
518.2	0.9958	1037.5	0.6228	672.1	1.6809
519.6	0.9945	1040.3	0.6203	677.7	1.6874
520.9	0.9924	1043	0.6179	683.2	1.6927
522.3	0.9908	1045.8	0.6154	688.9	1.697
523.7	0.989	1048.6	0.6123	694.4	1.7045
525.1	0.9896	1051.4	0.6104	699.9	1.7098
526.5	0.9871	1054.1	0.6079	705.5	1.7172
527.8	0.9852	1056.9	0.6058	711	1.7231
529.2	0.9849	1059.7	0.6033	716.6	1.7287
530.6	0.9831	1062.5	0.6008	722.2	1.7367
532	0.9809	1065.2	0.5993	727.7	1.742
533.4	0.9794	1068	0.5968	733.3	1.7482
534.8	0.979	1070.8	0.5949	738.7	1.7538
536.2	0.9781	1073.5	0.5934	744.4	1.7587
537.5	0.9766	1076.3	0.5906	750	1.7656
538.9	0.9744	1079.1	0.5893	755.5	1.7721
540.3	0.9732	1081.8	0.5866	761	1.777
541.7	0.9725	1084.6	0.5847	766.6	1.7832
543.1	0.971	1087.4	0.5828	772.2	1.7888
544.5	0.9694	1090.2	0.5807	777.7	1.7944
545.8	0.9679	1093	0.5788	783.2	1.7987
547.2	0.9666	1095.8	0.5754	788.9	1.8059
548.6	0.9663	1098.5	0.5742	794.3	1.8108
550	0.9648	1101.3	0.572	799.9	1.8161
551.4	0.9623	1104.1	0.5707	805.5	1.8229
552.8	0.9617	1106.8	0.5676	811	1.8279
554.2	0.9598	1109.6	0.5661	816.6	1.8338
555.6	0.9589	1112.4	0.5642	822.1	1.84
556.9	0.958	1115.2	0.5621	827.7	1.8468
558.3	0.9558	1118	0.5593	833.2	1.8539
559.7	0.9552	1120.7	0.5577	838.8	1.8592
561.1	0.9533	1123.5	0.5565	844.4	1.8648
562.5	0.9527	1126.2	0.5549	849.9	1.871
563.9	0.9515	1129.1	0.5521	855.4	1.8756
565.3	0.9505	1131.8	0.55	861	1.8803
566.6	0.9493	1134.6	0.5484	866.5	1.8824
568	0.9484	1137.4	0.5463	872.1	1.8852
569.4	0.9468	1140.2	0.5438	877.6	1.8902
570.8	0.9456	1142.9	0.5416	883.3	1.8914
572.2	0.9446	1145.7	0.5394	888.7	1.8936
573.5	0.9437	1148.4	0.5388	894.4	1.8976
574.9	0.9434	1151.2	0.536	899.9	1.8998
576.3	0.9422	1154	0.5332	905.5	1.9023
577.7	0.9415	1156.8	0.5317	910.9	1.9051
579.1	0.94	1159.5	0.5286	916.6	1.9079
580.5	0.9391	1162.3	0.5273	922.2	1.911
581.9	0.9387	1165.1	0.5246	927.7	1.9141
583.3	0.9378	1167.8	0.523	933.1	1.9165
584.7	0.9366	1170.7	0.5208	938.8	1.919
586	0.9356	1173.4	0.5187	944.4	1.9221
587.4	0.935	1176.2	0.5171	949.9	1.9243
588.8	0.9335	1178.9	0.5128	955.5	1.9252
590.2	0.9332	1181.7	0.5118	961	1.9268
591.6	0.9319	1184.5	0.5091	966.5	1.9293
593	0.931	1187.2	0.5069	972	1.9308
594.3	0.9304	1190	0.505	977.6	1.932
595.7	0.9294	1192.8	0.5025	983.2	1.933
597.1	0.9282	1195.6	0.5001	988.8	1.9339
598.5	0.9276	1198.4	0.4963	994.3	1.9361
599.9	0.9266	1201.1	0.4936	999.9	1.9361
601.3	0.9266	1203.9	0.4914	1005.4	1.9382
602.7	0.9251	1206.7	0.4889	1011	1.9395
604	0.9248	1209.4	0.487	1016.5	1.9398
605.4	0.9232	1212.2	0.4843	1022.1	1.9404
606.8	0.9226	1215	0.4818	1027.6	1.941
608.2	0.9217	1217.8	0.4787	1033.2	1.941
609.6	0.9204	1220.6	0.4768	1038.7	1.941
611	0.9204	1223.3	0.4737	1044.3	1.9413
612.3	0.9192	1226.1	0.4712	1049.9	1.942
613.7	0.9183	1228.9	0.4684	1055.4	1.9423
615.1	0.9177	1231.7	0.4656	1061	1.9426
616.5	0.9167	1234.4	0.4625	1066.5	1.9417
617.9	0.9158	1237.2	0.4598	1072.1	1.942
619.2	0.9152	1240	0.4567	1077.7	1.9413
620.7	0.9142	1242.7	0.4536	1083.1	1.9413
622	0.913	1245.5	0.4505	1088.8	1.941
623.4	0.9127	1248.3	0.4467	1094.4	1.941
624.8	0.9124	1251	0.4443	1099.9	1.941
626.2	0.9118	1253.8	0.4405	1105.4	1.9413
627.6	0.9118	1256.6	0.4374	1111	1.941
628.9	0.9115	1259.3	0.4346	1116.5	1.941
630.3	0.9102	1262.1	0.4306	1122.1	1.941
631.7	0.9087	1264.9	0.4275	1127.7	1.941
633.1	0.9084	1267.7	0.4232	1133.2	1.9426
634.5	0.9071	1270.4	0.4204	1138.7	1.9444
635.9	0.9068	1273.2	0.417	1144.2	1.946
637.2	0.9065	1276	0.4126	1149.9	1.9469
638.6	0.9062	1278.7	0.4102	1155.4	1.9494
640	0.9062	1281.6	0.4055	1161	1.9519
641.4	0.9053	1284.3	0.4015	1166.5	1.9556
642.8	0.9046	1287.1	0.3971	1172	1.9584
644.2	0.9037	1289.9	0.395	1177.6	1.9627
645.6	0.9037	1292.6	0.3912	1183.1	1.9668
647	0.9031	1295.4	0.3863	1188.7	1.9723
648.3	0.9031	1298.2	0.3835	1194.2	1.9773
649.7	0.9031	1301	0.3804	1199.9	1.9816
651.1	0.9025	1303.8	0.3751	1205.4	1.9885
652.5	0.9018	1306.5	0.3711	1210.9	1.9934
653.9	0.9012	1309.3	0.3668	1216.5	1.9999
655.3	0.9006	1312.1	0.3643	1222.1	2.0074
656.6	0.9	1314.8	0.3606	1227.6	2.013
658	0.8991	1317.6	0.3553	1233.1	2.021
659.4	0.8991	1320.4	0.3513	1238.8	2.0278
660.8	0.8984	1323.2	0.3469	1244.3	2.0347
662.2	0.8984	1325.9	0.3432	1249.8	2.043
663.6	0.8972	1328.7	0.3407	1255.4	2.0492
665	0.8963	1331.4	0.3351	1260.9	2.0557
666.4	0.8969	1334.2	0.3314	1266.5	2.0616
667.7	0.8963	1337	0.3255	1272	2.0666
669.1	0.8956	1339.8	0.3237	1277.6	2.0734
670.5	0.8956	1342.6	0.3193	1283.1	2.079
671.9	0.8953	1345.3	0.3144	1288.7	2.0846
673.3	0.895	1348.1	0.3113	1294.2	2.0908
674.7	0.8947	1350.9	0.3063	1299.8	2.0964
676	0.8944	1353.6	0.3026	1305.4	2.1047
677.4	0.8932	1356.4	0.2992	1311	2.1115
678.8	0.8929	1359.2	0.2942	1316.5	2.1218
680.2	0.8922	1362	0.2908	1322.1	2.1317
681.6	0.8919	1364.7	0.2874	1327.6	2.1447
683	0.8919	1367.5	0.2834	1333.2	2.1658
684.4	0.8913	1370.3	0.2803	1338.7	2.1884
685.8	0.8916	1373	0.2753	1344.2	2.2213
687.2	0.8913	1375.9	0.2719	1349.7	2.2796
688.5	0.8904	1378.7	0.2672	1355.3	2.3459
689.9	0.8901	1381.4	0.2644	1360.8	2.4563
691.3	0.8894	1384.2	0.2604	1366.5	2.5527
692.7	0.8894	1387	0.2567	1372	2.651
694.1	0.8885	1389.7	0.2527	1377.7	2.7799
695.5	0.8888	1392.5	0.2496	1378.7	2.8007
696.9	0.8879	1395.3	0.2458
698.2	0.8876	1398	0.2421
699.6	0.8882	1400.8	0.2387
701	0.8876	1403.6	0.2353
702.4	0.8873	1406.3	0.2319
703.8	0.8879	1409.1	0.2272
705.2	0.887	1411.9	0.2245
706.5	0.8863	1414.7	0.2207
707.9	0.8854	1417.4	0.217
709.3	0.8857	1420.2	0.2136
710.7	0.8848	1422.9	0.2102
712.1	0.8851	1425.7	0.2074
713.5	0.8848	1428.6	0.2024
714.8	0.8845	1431.3	0.2003
716.2	0.8832	1431.6	0.2
717.6	0.8832	1431.6	0.2
719	0.8826
720.4	0.8823	0	0.2976
721.8	0.8826	2.8	0.2961
723.2	0.882	5.5	0.3407
724.5	0.8811	8.3	0.3829
725.9	0.8817	11.1	0.4105
727.3	0.8805	13.9	0.4412
728.7	0.8805	16.7	0.4638
730.1	0.8801	19.4	0.4836
731.5	0.8798	22.2	0.5087
732.9	0.8798	24.9	0.527
734.2	0.8786	27.7	0.5494
735.6	0.8789	30.5	0.5667
737	0.878	33.3	0.5838
738.4	0.8774	36	0.6024
739.8	0.8774	38.9	0.6185
741.2	0.877	41.6	0.6328
742.6	0.877	44.4	0.6504
743.9	0.8761	47.2	0.665
745.3	0.8758	50	0.6814
746.7	0.8761	52.7	0.6951
748.1	0.8755	55.5	0.7109
749.5	0.8758	58.2	0.7248
750.9	0.8746	61	0.7369
752.3	0.8752	63.8	0.7524
753.6	0.8743	66.6	0.7642
755.1	0.8733	69.4	0.78
756.4	0.8733	72.1	0.7924
757.8	0.8727	74.9	0.8039
759.2	0.8727	77.6	0.8191
760.6	0.8727	80.5	0.8312
762	0.8715	83.2	0.8429
763.3	0.8724	86	0.8572
764.8	0.8702	88.8	0.8687
766.1	0.8715	91.6	0.8832
767.5	0.8699	94.3	0.8944
768.9	0.8705	97.1	0.9056
770.3	0.8696	99.8	0.9192
771.6	0.8696	102.6	0.931
773	0.8699	105.4	0.9412
774.4	0.869	108.2	0.9549
775.8	0.8687	111	0.9657
777.2	0.8687	113.7	0.9775
778.6	0.8681	116.5	0.9871
780	0.8674	119.2	0.998
781.4	0.8668	122.1	1.0094
782.7	0.8668	124.8	1.019
784.1	0.8653	127.6	1.0302
785.5	0.8662	130.4	1.0389
786.9	0.8656	133.1	1.0472
788.3	0.864	135.9	1.0584
789.7	0.8634	138.7	1.0662
791.1	0.8631	141.4	1.0755
792.5	0.8628	144.2	1.0841
793.8	0.8628	147	1.0916
795.2	0.8628	149.8	1.1009
796.6	0.8619	152.5	1.1083
798	0.8619	155.3	1.1176
799.4	0.8609	158.1	1.1251
800.7	0.86	160.8	1.1325
802.2	0.8594	163.6	1.1403
803.5	0.86	166.4	1.1465
804.9	0.8594	169.2	1.1558
806.3	0.8588	171.9	1.1623
807.7	0.8578	174.7	1.1688
809	0.8572	177.5	1.1768
810.5	0.8575	180.3	1.183
811.8	0.8557	183.1	1.1902
813.2	0.856	185.8	1.1954
814.6	0.8541	188.6	1.2016
816	0.8538	191.4	1.2088
817.4	0.8538	194.2	1.2143
818.8	0.8532	196.9	1.2209
820.1	0.8526	199.7	1.2261
821.5	0.8526	202.5	1.2305
822.9	0.8522	205.2	1.2373
824.3	0.8522	208	1.2416
825.7	0.851	210.8	1.2478
827.1	0.8504	213.5	1.2525
828.4	0.8504	216.3	1.2571
829.8	0.8491	219.1	1.2621
831.2	0.8482	221.9	1.2667
832.6	0.8482	224.6	1.2717
834	0.847	227.4	1.2764
835.4	0.8464	230.2	1.2788
836.7	0.846	233	1.2847
838.2	0.8451	235.7	1.2884
839.5	0.8439	238.5	1.2934
840.9	0.8439	241.3	1.2971
842.3	0.8429	244	1.3012
843.7	0.8426	246.8	1.3058
845.1	0.8411	249.6	1.3095
846.4	0.8408	252.3	1.3145
847.8	0.8395	255.2	1.3176
849.2	0.8392	257.9	1.3216
850.6	0.8377	260.7	1.326
852	0.8377	263.4	1.3297
853.4	0.8374	266.2	1.3337
854.8	0.8355	269	1.3368
856.2	0.8352	271.8	1.3405
857.5	0.8346	274.5	1.3452
858.9	0.8333	277.3	1.3489
860.3	0.8327	280.1	1.3526
861.7	0.8318	282.9	1.3563
863.1	0.8305	285.6	1.3594
864.5	0.8296	288.4	1.3641
865.9	0.829	291.2	1.3675
867.2	0.829	293.9	1.37
868.6	0.8271	296.7	1.3752
870	0.8259	299.5	1.3777
871.4	0.825	302.3	1.3833
872.8	0.8243	305	1.3858
874.1	0.8237	307.8	1.3901
875.6	0.8225	310.6	1.3935
876.9	0.8216	313.4	1.3973
878.3	0.8203	316.1	1.401
879.7	0.8194	318.9	1.4047
881.1	0.8185	321.7	1.4084
882.5	0.8175	324.4	1.4112
883.8	0.8163	327.2	1.4152
885.2	0.8147	330	1.419
886.6	0.8141	332.8	1.4218
888	0.8135	335.6	1.4258
889.4	0.8119	338.4	1.4289
890.7	0.811	341.1	1.4323
892.1	0.8098	343.9	1.4354
893.5	0.8088	346.6	1.4376
894.9	0.8082	349.4	1.4416
896.3	0.8057	352.2	1.4441
897.7	0.8054	355	1.4469
899.1	0.8033	357.7	1.4503
900.5	0.802	360.5	1.4528
901.8	0.8014	363.3	1.4562
903.2	0.8005	366.1	1.459
904.6	0.7992	368.9	1.4617
906	0.798	371.6	1.4658
907.4	0.7958	374.4	1.4683
908.8	0.7955	377.2	1.471
910.1	0.794	380	1.4729
911.5	0.793	382.7	1.476
912.9	0.7912	385.5	1.4791
914.3	0.7896	388.3	1.4822
915.7	0.7887	391	1.4856
917.1	0.7865	393.8	1.4872
918.4	0.7856	396.6	1.4906
919.8	0.7844	399.3	1.4924
921.2	0.7825	402.1	1.4946
922.6	0.7819	404.9	1.4977
924	0.7797	407.7	1.5008
925.4	0.7788	410.4	1.503
926.7	0.7772	413.2	1.5051
928.1	0.7757	416	1.507
929.5	0.7741	418.8	1.5095
930.9	0.7726	421.5	1.5104
932.3	0.771	424.3	1.5126
933.7	0.7701	427.1	1.5144
935.1	0.7682	429.9	1.5157
936.4	0.7664	432.6	1.5169
937.8	0.7642	435.4	1.5179
939.2	0.7642	438.1	1.5188
940.6	0.7623	440.9	1.5197
942	0.7599	443.7	1.5197
943.4	0.7592	446.5	1.5206
944.7	0.7571	449.2	1.5225
946.1	0.7568	452	1.5225
947.5	0.7546	454.8	1.5225
948.9	0.7533	457.6	1.5231
950.3	0.7515	460.3	1.5234
951.6	0.7506	463.1	1.5237
953	0.7493	465.9	1.5244
954.4	0.7475	468.7	1.5253
955.8	0.7459	471.5	1.5256
957.2	0.744	474.2	1.5259
958.6	0.7425	477	1.5259
960	0.7409	479.8	1.5268
961.4	0.7406	482.6	1.5278
962.8	0.7375	485.3	1.5281
964.1	0.7369	488.1	1.5281
965.5	0.7347	490.9	1.529
966.9	0.7332	493.7	1.5303
968.3	0.7323	496.4	1.5312
969.7	0.7298	499.2	1.5327
971.1	0.7298	501.9	1.5337
972.4	0.7273	504.8	1.5346
973.8	0.7261	507.5	1.5361
975.2	0.7242	510.3	1.5374
976.6	0.7227	513	1.5386
978	0.7205	515.8	1.5389
979.3	0.7192	518.6	1.5405
980.7	0.7177	521.4	1.542
982.1	0.7165	524.2	1.543
983.5	0.7149	526.9	1.5439
984.9	0.7134	529.7	1.5464
986.3	0.7109	532.5	1.5473
987.7	0.7099	535.2	1.5485
989	0.7084	538	1.5492
990.4	0.7065	540.8	1.551
991.8	0.7056	543.5	1.5516
993.2	0.7031	546.3	1.5526
994.6	0.7028	549.1	1.5541
996	0.6997	551.8	1.5551
997.3	0.6985	554.7	1.5563
998.7	0.6975	557.4	1.5575
1000.1	0.6954	560.2	1.5591
1001.5	0.6944	562.9	1.5603
1002.9	0.6929	565.7	1.5619
1004.3	0.692	568.6	1.5625
1005.7	0.6889	571.3	1.5634
1007.1	0.6873	574.1	1.5644
1008.5	0.6858	576.8	1.5665
1009.8	0.6851	579.6	1.5681
1011.2	0.6842	582.4	1.5696
1012.6	0.6817	585.1	1.5703
1014	0.6805	588	1.5718
1015.4	0.6793	590.7	1.5734
1016.7	0.6768	593.5	1.5737
1018.1	0.6762	596.3	1.5758
1019.5	0.674	599	1.5774
1020.9	0.6724	601.8	1.5789
1022.3	0.6712	604.6	1.5805
1023.7	0.67	607.3	1.5836
1025.1	0.6684	610.1	1.5842
1026.4	0.6659	612.9	1.5864
1027.8	0.6653	615.6	1.5889
1029.2	0.6647	618.4	1.5901
1030.6	0.6616	621.2	1.5923
1032	0.6613	624	1.5947
1033.4	0.6597	626.8	1.5969
1034.8	0.6582	629.5	1.5991
1036.1	0.6569	632.3	1.6019
1037.5	0.6554	635	1.6044
1038.9	0.6538	637.8	1.6062
1040.3	0.652	640.6	1.6087
1041.7	0.6504	643.4	1.6121
1043.1	0.6498	646.2	1.6149
1044.4	0.6483	648.9	1.6164
1045.8	0.6473	651.7	1.6195
1047.2	0.6455	654.5	1.6217
1048.6	0.6442	657.2	1.6251
1050	0.6427	660	1.6276
1051.4	0.6421	662.8	1.6295
1052.8	0.6399	665.6	1.6326
1054.1	0.6396	668.4	1.6354
1055.5	0.638	671.1	1.6388
1056.9	0.6365	673.9	1.6412
1058.3	0.6352	676.6	1.6428
1059.7	0.634	679.4	1.6459
1061.1	0.6331	682.2	1.6481
1062.4	0.6312	685	1.6505
1063.8	0.6303	687.7	1.6549
1065.2	0.629	690.5	1.6567
1066.6	0.6284	693.3	1.6602
1068	0.6259	696.1	1.6623
1069.4	0.625	698.9	1.6642
1070.8	0.6244	701.6	1.6667
1072.1	0.6231	704.4	1.6691
1073.5	0.6222	707.2	1.6707
1074.9	0.6216	710	1.6732
1076.3	0.6203	712.7	1.6757
1077.7	0.6188	715.5	1.6781
1079.1	0.6172	718.2	1.68
1080.5	0.6163	721	1.6822
1081.8	0.6157	723.8	1.6846
1083.2	0.6138	726.6	1.6871
1084.6	0.612	729.4	1.689
1086	0.6117	732.1	1.6908
1087.4	0.6104	734.9	1.693
1088.8	0.6089	737.6	1.6946
1090.2	0.6083	740.4	1.6977
1091.6	0.6067	743.2	1.6992
1092.9	0.6061	746	1.7014
1094.3	0.6045	748.8	1.7036
1095.7	0.6039	751.6	1.7057
1097.1	0.603	754.3	1.7076
1098.5	0.6017	757.1	1.7098
1099.9	0.5996	759.8	1.7116
1101.2	0.5986	762.6	1.7135
1102.6	0.5971	765.4	1.716
1104	0.5968	768.2	1.7169
1105.4	0.5962	770.9	1.7197
1106.8	0.5946	773.7	1.7219
1108.1	0.5928	776.5	1.7228
1109.5	0.5918	779.3	1.7259
1110.9	0.5912	782.1	1.7268
1112.3	0.5903	784.8	1.7284
1113.7	0.589	787.6	1.7321
1115.1	0.5887	790.4	1.7339
1116.5	0.5878	793.1	1.7358
1117.8	0.5856	795.9	1.7377
1119.2	0.5841	798.7	1.7392
1120.6	0.5828	801.4	1.742
1122	0.5819	804.2	1.7442
1123.4	0.5813	807	1.7454
1124.8	0.5804	809.8	1.7479
1126.2	0.58	812.6	1.7494
1127.5	0.5779	815.3	1.7522
1128.9	0.5769	818.1	1.7541
1130.3	0.5751	820.9	1.7556
1131.7	0.5745	823.6	1.7575
1133.1	0.5738	826.4	1.76
1134.5	0.572	829.2	1.7625
1135.8	0.5717	832	1.7637
1137.2	0.5707	834.7	1.7662
1138.6	0.5689	837.5	1.769
1140	0.5676	840.3	1.7711
1141.4	0.5667	843.1	1.7736
1142.8	0.5658	845.8	1.7755
1144.1	0.5645	848.6	1.7777
1145.5	0.5633	851.4	1.7789
1146.9	0.5621	854.2	1.7814
1148.3	0.5605	857	1.7832
1149.7	0.5596	859.7	1.7851
1151.1	0.559	862.5	1.7873
1152.5	0.5577	865.2	1.7901
1153.8	0.5568	868	1.791
1155.2	0.5565	870.8	1.7925
1156.6	0.5543	873.6	1.795
1158	0.5534	876.3	1.7969
1159.4	0.5528	879.1	1.7987
1160.8	0.5512	881.9	1.8006
1162.2	0.5509	884.7	1.8028
1163.6	0.5487	887.5	1.804
1164.9	0.5484	890.2	1.8071
1166.3	0.5469	893	1.809
1167.7	0.5459	895.7	1.8102
1169.1	0.5444	898.5	1.8124
1170.5	0.5428	901.3	1.8142
1171.8	0.5422	904.1	1.8158
1173.2	0.5407	906.8	1.818
1174.6	0.5397	909.6	1.8192
1176	0.5391	912.4	1.8211
1177.4	0.5373	915.2	1.8238
1178.8	0.536	917.9	1.8248
1180.2	0.5351	920.7	1.8266
1181.6	0.5342	923.5	1.8282
1182.9	0.5326	926.3	1.8294
1184.3	0.5317	929	1.8316
1185.7	0.5298	931.7	1.8331
1187.1	0.5292	934.6	1.8344
1188.5	0.5286	937.4	1.8369
1189.9	0.527	940.1	1.839
1191.2	0.5261	942.9	1.8406
1192.6	0.5249	945.6	1.8421
1194	0.5233	948.4	1.8443
1195.4	0.5227	951.2	1.8468
1196.8	0.5227	954	1.8477
1198.2	0.5208	956.7	1.8493
1199.6	0.5199	959.5	1.8499
1201	0.5184	962.3	1.8517
1202.3	0.5174	965	1.8542
1203.7	0.5159	967.9	1.8561
1205.1	0.514	970.6	1.8586
1206.5	0.5137	973.4	1.8598
1207.9	0.5125	976.1	1.861
1209.2	0.5109	978.9	1.8632
1210.6	0.51	981.7	1.8651
1212	0.5084	984.5	1.8666
1213.4	0.5069	987.2	1.8688
1214.8	0.506	990	1.8713
1216.1	0.5038	992.8	1.8716
1217.5	0.5035	995.6	1.8741
1218.9	0.5025	998.4	1.8762
1220.3	0.5016	1001.1	1.879
1221.7	0.4988	1003.8	1.8803
1223.1	0.4979	1006.7	1.8824
1224.4	0.4973	1009.4	1.8852
1225.9	0.4948	1012.2	1.8877
1227.2	0.4939	1014.9	1.8899
1228.6	0.492	1017.8	1.8911
1230	0.4908	1020.5	1.8936
1231.4	0.4889	1023.3	1.8952
1232.8	0.4886	1026.1	1.8976
1234.1	0.4877	1028.8	1.8995
1235.5	0.4861	1031.6	1.901
1236.9	0.4843	1034.4	1.902
1238.3	0.4824	1037.1	1.9023
1239.7	0.4812	1039.9	1.9045
1241.1	0.4793	1042.7	1.9057
1242.5	0.4777	1045.5	1.9066
1243.8	0.4768	1048.3	1.9076
1245.2	0.475	1051.1	1.9076
1246.6	0.4737	1053.8	1.9079
1248	0.4715	1056.6	1.9088
1249.4	0.47	1059.3	1.9097
1250.8	0.4697	1062.1	1.9103
1252.1	0.4669	1064.9	1.911
1253.5	0.4666	1067.7	1.911
1254.9	0.4644	1070.4	1.9113
1256.3	0.4625	1073.2	1.9113
1257.7	0.4607	1076	1.9116
1259.1	0.4588	1078.7	1.9122
1260.4	0.4563	1081.5	1.9122
1261.8	0.4557	1084.3	1.9131
1263.2	0.4536	1087	1.9134
1264.6	0.4514	1089.8	1.9138
1266	0.4501	1092.6	1.9138
1267.4	0.4483	1095.4	1.9144
1268.8	0.4464	1098.2	1.9153
1270.1	0.4449	1100.9	1.915
1271.5	0.4433	1103.7	1.9159
1272.9	0.4415	1106.5	1.9159
1274.3	0.4399	1109.3	1.9165
1275.7	0.4381	1112	1.9169
1277.1	0.4359	1114.8	1.9178
1278.5	0.434	1117.6	1.9184
1279.8	0.4325	1120.4	1.9187
1281.2	0.4306	1123.1	1.9193
1282.6	0.4281	1125.9	1.9203
1284	0.4269	1128.7	1.9215
1285.4	0.4253	1131.4	1.9218
1286.8	0.4216	1134.2	1.9231
1288.1	0.4216	1137	1.9243
1289.5	0.4201	1139.8	1.9252
1290.9	0.4179	1142.5	1.9262
1292.3	0.4164	1145.3	1.9286
1293.7	0.4139	1148.1	1.9302
1295.1	0.412	1150.8	1.9314
1296.5	0.4105	1153.6	1.9336
1297.8	0.4092	1156.4	1.9351
1299.2	0.4067	1159.2	1.9376
1300.6	0.404	1161.9	1.9401
1302	0.4021	1164.7	1.941
1303.4	0.4009	1167.5	1.9441
1304.7	0.3987	1170.3	1.9463
1306.2	0.3965	1173	1.9494
1307.5	0.3962	1175.8	1.9516
1308.9	0.3931	1178.6	1.9534
1310.3	0.3916	1181.3	1.9565
1311.7	0.3897	1184.1	1.9593
1313.1	0.3878	1186.9	1.9618
1314.5	0.3854	1189.7	1.9643
1315.9	0.385	1192.4	1.9671
1317.2	0.3819	1195.2	1.9717
1318.6	0.3801	1198	1.9733
1320	0.3782	1200.8	1.977
1321.4	0.3757	1203.6	1.9807
1322.8	0.3748	1206.3	1.9844
1324.2	0.372	1209.1	1.9878
1325.5	0.3699	1211.9	1.9922
1326.9	0.3689	1214.7	1.9965
1328.3	0.3661	1217.4	2.0015
1329.7	0.3652	1220.2	2.0055
1331.1	0.3624	1223	2.0102
1332.5	0.3609	1225.7	2.0126
1333.8	0.3596	1228.5	2.0173
1335.2	0.3571	1231.2	2.0204
1336.6	0.3556	1234.1	2.025
1338	0.3528	1236.8	2.0278
1339.4	0.3509	1239.6	2.0316
1340.8	0.3497	1242.4	2.035
1342.1	0.3478	1245.2	2.0378
1343.5	0.3457	1247.9	2.0409
1344.9	0.3438	1250.7	2.0437
1346.3	0.3423	1253.4	2.0452
1347.7	0.3407	1256.2	2.0492
1349.1	0.3382	1259	2.0505
1350.5	0.3361	1261.8	2.053
1351.9	0.3342	1264.6	2.0548
1353.2	0.333	1267.3	2.057
1354.6	0.3305	1270.1	2.0588
1356	0.3299	1272.8	2.0619
1357.4	0.3268	1275.6	2.0626
1358.8	0.3255	1278.4	2.0657
1360.1	0.3237	1281.2	2.0672
1361.5	0.3215	1284	2.0697
1362.9	0.3196	1286.7	2.0712
1364.3	0.3187	1289.5	2.074
1365.7	0.3156	1292.3	2.0756
1367.1	0.3137	1295.1	2.0781
1368.5	0.3119	1297.8	2.0805
1369.8	0.31	1300.6	2.0827
1371.2	0.3094	1303.3	2.0846
1372.6	0.3066	1306.1	2.0871
1374	0.3041	1309	2.0886
1375.4	0.3029	1311.7	2.0908
1376.8	0.301	1314.5	2.0926
1378.2	0.3004	1317.2	2.0939
1379.5	0.2989	1320	2.0973
1381	0.2976	1322.8	2.0985
1382.3	0.2939	1325.6	2.101
1383.7	0.2927	1328.4	2.1032
1385.1	0.2914	1331.1	2.1057
1386.5	0.2892	1333.9	2.1084
1387.9	0.2883	1336.7	2.1103
1389.2	0.2868	1339.4	2.1125
1390.7	0.2852	1342.2	2.1156
1392	0.2834	1345	2.1184
1393.4	0.2806	1347.7	2.1212
1394.8	0.2793	1350.5	2.1239
1396.2	0.2781	1353.3	2.1267
1397.6	0.2753	1356	2.1308
1398.9	0.2737	1358.9	2.1348
1400.3	0.2722	1361.6	2.1398
1401.7	0.2706	1364.4	2.145
1403.1	0.2675	1367.2	2.1491
1404.5	0.2669	1370	2.1568
1405.9	0.2654	1372.7	2.1646
1407.3	0.2629	1375.5	2.1763
1408.7	0.262	1378.2	2.1881
1410	0.2595	1381	2.2024
1411.4	0.2579	1383.8	2.225
1412.8	0.257	1386.6	2.2473
1414.2	0.2551	1389.4	2.279
1415.6	0.2533	1392.1	2.3081
1417	0.2511	1394.9	2.3416
1418.3	0.2502	1397.6	2.3887
1419.7	0.248	1400.5	2.4302
1421.1	0.2465	1403.2	2.4823
1422.5	0.2443	1405.9	2.5214
1423.9	0.2437	1408.7	2.5592
1425.3	0.2418	1411.5	2.611
1426.7	0.24	1414.3	2.6587
1428	0.2375	1417.1	2.7077
1429.4	0.2362	1419.9	2.7703
1430.8	0.2353	1421.6	2.801
1432.2	0.2328
1433.6	0.2325
1435	0.2307
1436.3	0.2285
1437.7	0.2276
1439.1	0.2248
1440.5	0.2235
1441.9	0.222
1443.3	0.2207
1444.7	0.2183
1446	0.2173
1447.4	0.2158
1448.8	0.2148
1450.2	0.2133
1451.6	0.2121
1453	0.2102
1454.4	0.208
1455.7	0.2068
1457.2	0.2052
1458.5	0.2034
1459.9	0.2031
1461.3	0.2012
1462.7	0.2006
1462.8	0.2
1462.8	0.2
0	0.2511
1.4	0.2505
2.8	0.2787
4.2	0.3063
5.5	0.3255
7	0.346
8.3	0.3615
9.7	0.3748
11.1	0.3916
12.5	0.4036
13.9	0.4182
15.2	0.4294
16.6	0.4402
18	0.4539
19.4	0.4641
20.8	0.4737
22.2	0.4855
23.5	0.4942
24.9	0.5069
26.3	0.5156
27.7	0.5261
29.1	0.5348
30.5	0.5425
31.9	0.5531
33.3	0.5608
34.7	0.5717
36	0.5791
37.4	0.5866
38.8	0.5959
40.2	0.6033
41.6	0.6123
42.9	0.62
44.3	0.6262
45.7	0.6352
47.1	0.6424
48.5	0.6504
49.9	0.6576
51.3	0.6647
52.7	0.6727
54	0.6796
55.4	0.6851
56.8	0.6938
58.2	0.7
59.6	0.7078
61	0.7143
62.3	0.7223
63.7	0.7282
65.1	0.7344
66.5	0.7425
67.9	0.7481
69.3	0.7555
70.7	0.7614
72	0.7673
73.4	0.775
74.8	0.7813
76.2	0.7871
77.6	0.7943
79	0.8005
80.3	0.8079
81.7	0.8135
83.1	0.8209
84.5	0.8265
85.9	0.8318
87.3	0.8389
88.7	0.8457
90	0.851
91.4	0.8578
92.8	0.8637
94.2	0.8708
95.6	0.8761
97	0.8832
98.4	0.8891
99.7	0.895
101.1	0.9015
102.5	0.9068
103.9	0.9127
105.3	0.9183
106.7	0.9242
108	0.931
109.4	0.9363
110.8	0.9422
112.2	0.948
113.6	0.953
115	0.9592
116.4	0.9651
117.8	0.9704
119.1	0.975
120.5	0.9794
121.9	0.9852
123.3	0.9899
124.7	0.9958
126	1.0011
127.5	1.006
128.8	1.0104
130.2	1.015
131.6	1.0212
133	1.0249
134.3	1.0286
135.8	1.0339
137.1	1.0386
138.5	1.0429
139.9	1.0479
141.3	1.0513
142.7	1.0569
144.1	1.0603
145.4	1.0652
146.8	1.0686
148.2	1.072
149.6	1.077
151	1.081
152.4	1.0863
153.7	1.0894
155.1	1.0925
156.5	1.0965
157.9	1.1012
159.3	1.1058
160.6	1.1096
162	1.113
163.4	1.117
164.8	1.1204
166.2	1.1251
167.6	1.1279
169	1.1316
170.4	1.1356
171.7	1.1387
173.1	1.1421
174.5	1.1458
175.9	1.1489
177.3	1.1527
178.7	1.1558
180.1	1.1607
181.4	1.1635
182.8	1.1666
184.2	1.17
185.6	1.1725
187	1.1765
188.4	1.1793
189.8	1.1824
191.1	1.1864
192.5	1.1886
193.9	1.1926
195.3	1.1942
196.7	1.1976
198.1	1.201
199.5	1.2032
200.8	1.2066
202.2	1.2091
203.6	1.2119
205	1.215
206.4	1.2174
207.8	1.2205
209.1	1.223
210.5	1.2252
211.9	1.2277
213.3	1.2308
214.7	1.2336
216.1	1.2364
217.5	1.2385
218.8	1.2407
220.2	1.2432
221.6	1.2463
223	1.2478
224.4	1.2506
225.8	1.2531
227.2	1.2547
228.5	1.2578
229.9	1.2599
231.3	1.2615
232.7	1.264
234.1	1.2677
235.5	1.2692
236.8	1.2711
238.2	1.2729
239.6	1.2754
241	1.2773
242.4	1.2785
243.8	1.2807
245.2	1.2832
246.5	1.285
247.9	1.2875
249.3	1.2891
250.7	1.2915
252.1	1.2937
253.5	1.295
254.9	1.2974
256.3	1.2996
257.6	1.3021
259	1.3033
260.4	1.3058
261.8	1.308
263.2	1.3095
264.6	1.312
265.9	1.3139
267.3	1.3154
268.7	1.3176
270.1	1.3191
271.5	1.3216
272.9	1.3238
274.2	1.3256
275.6	1.3275
277	1.3291
278.4	1.3312
279.8	1.3334
281.2	1.3343
282.6	1.3368
283.9	1.3384
285.3	1.3408
286.7	1.343
288.1	1.3446
289.5	1.3473
290.9	1.3489
292.3	1.3511
293.6	1.3523
295	1.3539
296.4	1.3557
297.8	1.3588
299.2	1.3607
300.5	1.3619
301.9	1.3641
303.3	1.3666
304.7	1.3684
306.1	1.3697
307.5	1.3709
308.8	1.3743
310.2	1.3756
311.6	1.3774
313	1.3787
314.4	1.3808
315.8	1.3839
317.2	1.3849
318.5	1.3861
319.9	1.3883
321.3	1.3907
322.7	1.3923
324.1	1.3942
325.5	1.396
326.8	1.3982
328.2	1.4
329.6	1.4013
331	1.4031
332.4	1.4053
333.7	1.4069
335.1	1.4087
336.5	1.41
337.9	1.4118
339.3	1.4137
340.7	1.4156
342.1	1.4168
343.5	1.4193
344.8	1.4199
346.2	1.4227
347.6	1.4242
349	1.4252
350.4	1.4267
351.8	1.4292
353.1	1.4304
354.6	1.4317
355.9	1.4335
357.3	1.4345
358.7	1.436
360.1	1.4369
361.5	1.4385
362.8	1.441
364.2	1.4416
365.6	1.4431
367	1.4444
368.4	1.4462
369.8	1.4481
371.1	1.4497
372.5	1.4509
373.9	1.4518
375.3	1.4531
376.7	1.4549
378.1	1.4571
379.4	1.4583
380.8	1.4593
382.2	1.4611
383.6	1.4621
385	1.4639
386.4	1.4658
387.8	1.4673
389.2	1.4689
390.5	1.4704
391.9	1.471
393.3	1.4726
394.7	1.4732
396.1	1.4748
397.5	1.4769
398.8	1.4779
400.2	1.4797
401.6	1.4807
403	1.4816
404.4	1.4828
405.8	1.4847
407.1	1.4859
408.5	1.4869
409.9	1.4887
411.3	1.4903
412.7	1.4912
414.1	1.4912
415.5	1.4921
416.8	1.4937
418.2	1.4943
419.6	1.4952
421	1.4962
422.4	1.4968
423.8	1.4983
425.2	1.4983
426.5	1.4996
427.9	1.5002
429.3	1.5011
430.7	1.502
432.1	1.5017
433.4	1.5027
434.8	1.503
436.2	1.5039
437.6	1.5036
439	1.5039
440.3	1.5039
441.7	1.5048
443.1	1.5058
444.5	1.5058
445.9	1.5061
447.3	1.5061
448.6	1.507
450	1.507
451.4	1.5073
452.8	1.5073
454.2	1.5076
455.6	1.5076
456.9	1.5076
458.3	1.5076
459.7	1.5076
461.1	1.5082
462.5	1.5082
463.9	1.5086
465.3	1.5086
466.7	1.5089
468	1.5095
469.4	1.5095
470.8	1.5095
472.2	1.5095
473.6	1.5095
474.9	1.5098
476.3	1.5101
477.7	1.5104
479.1	1.5101
480.5	1.5104
481.9	1.5107
483.3	1.511
484.6	1.511
486	1.511
487.4	1.511
488.8	1.512
490.2	1.5123
491.6	1.5132
492.9	1.5132
494.3	1.5132
495.7	1.5132
497.1	1.5138
498.5	1.5141
499.9	1.5141
501.3	1.5141
502.6	1.5148
504	1.5151
505.4	1.5154
506.8	1.5157
508.2	1.516
509.6	1.516
510.9	1.5163
512.3	1.5163
513.7	1.5172
515.1	1.5169
516.5	1.5179
517.8	1.5179
519.3	1.5179
520.7	1.5185
522	1.5188
523.4	1.5197
524.8	1.5197
526.2	1.5197
527.6	1.5197
528.9	1.5206
530.3	1.5206
531.7	1.5213
533.1	1.5225
534.5	1.5225
535.9	1.5225
537.2	1.5231
538.6	1.5234
540	1.5237
541.4	1.525
542.8	1.5253
544.2	1.5256
545.6	1.5259
546.9	1.5259
548.3	1.5265
549.7	1.5268
551.1	1.5272
552.5	1.5281
553.9	1.5281
555.2	1.5281
556.6	1.5281
558	1.5287
559.4	1.529
560.8	1.5296
562.2	1.5306
563.6	1.5306
565	1.5315
566.3	1.5321
567.7	1.5327
569.1	1.5337
570.5	1.5334
571.9	1.5334
573.3	1.534
574.6	1.534
576	1.5349
577.4	1.5352
578.8	1.5365
580.2	1.5374
581.6	1.538
582.9	1.5386
584.3	1.5392
585.7	1.5392
587.1	1.5396
588.5	1.5408
589.9	1.5417
591.3	1.542
592.6	1.543
594	1.5436
595.4	1.5433
596.8	1.5439
598.2	1.5461
599.6	1.5473
600.9	1.5473
602.3	1.5479
603.7	1.5485
605.1	1.5495
606.5	1.5501
607.9	1.5516
609.3	1.552
610.6	1.552
612	1.5529
613.4	1.5538
614.8	1.5547
616.2	1.556
617.6	1.5575
619	1.5582
620.3	1.5591
621.7	1.56
623.1	1.5613
624.5	1.5619
625.9	1.5634
627.3	1.5637
628.7	1.5659
630	1.5672
631.4	1.5687
632.8	1.5699
634.2	1.5699
635.6	1.5721
637	1.5734
638.3	1.5737
639.7	1.5746
641.1	1.5755
642.5	1.5774
643.9	1.5792
645.3	1.5805
646.7	1.5823
648	1.5833
649.4	1.5839
650.8	1.5854
652.2	1.5873
653.6	1.5882
655	1.5892
656.3	1.591
657.7	1.592
659.1	1.5938
660.5	1.5947
661.9	1.5963
663.3	1.5969
664.7	1.5988
666	1.6003
667.4	1.6019
668.8	1.6028
670.2	1.6044
671.6	1.6053
673	1.6062
674.4	1.6075
675.7	1.6084
677.1	1.6102
678.5	1.6115
679.9	1.613
681.3	1.614
682.6	1.6152
684	1.6158
685.4	1.6161
686.8	1.6177
688.2	1.6186
689.6	1.6202
691	1.6208
692.4	1.6217
693.7	1.6223
695.1	1.6242
696.5	1.6248
697.9	1.6257
699.3	1.6261
700.7	1.627
702.1	1.6282
703.4	1.6285
704.9	1.6295
706.2	1.6307
707.6	1.6326
709	1.6329
710.4	1.6341
711.8	1.6341
713.1	1.635
714.5	1.636
715.9	1.6369
717.3	1.6375
718.7	1.6385
720.1	1.6394
721.4	1.6406
722.8	1.6412
724.2	1.6416
725.6	1.6425
727	1.6425
728.4	1.6431
729.8	1.6437
731.2	1.6443
732.5	1.6462
733.9	1.6462
735.3	1.6462
736.7	1.6474
738.1	1.6481
739.5	1.6496
740.9	1.6509
742.3	1.6515
743.6	1.6512
745	1.6527
746.4	1.6536
747.8	1.6549
749.2	1.6555
750.6	1.6558
751.9	1.6567
753.3	1.6574
754.7	1.6583
756.1	1.6589
757.5	1.6598
758.9	1.6602
760.3	1.6611
761.6	1.6626
763	1.6623
764.4	1.6626
765.8	1.6633
767.2	1.6642
768.6	1.6651
770	1.6664
771.3	1.6667
772.7	1.667
774.1	1.6676
775.5	1.6691
776.9	1.6691
778.3	1.6704
779.6	1.6704
781	1.6716
782.4	1.6726
783.8	1.6729
785.2	1.6741
786.6	1.6747
788	1.6757
789.3	1.676
790.8	1.6772
792.1	1.6778
793.5	1.6781
794.9	1.6791
796.3	1.6803
797.7	1.6803
799	1.6815
800.4	1.6819
801.8	1.6825
803.2	1.6834
804.6	1.6843
806	1.6853
807.3	1.6862
808.8	1.6871
810.2	1.6884
811.5	1.689
812.9	1.6893
814.3	1.6905
815.7	1.6908
817	1.6924
818.4	1.6927
819.8	1.6933
821.2	1.6939
822.6	1.6949
824	1.6961
825.4	1.6964
826.8	1.698
828.1	1.6986
829.5	1.6995
830.9	1.7005
832.3	1.7011
833.7	1.702
835.1	1.7032
836.4	1.7039
837.8	1.7048
839.2	1.7057
840.6	1.7067
842	1.7079
843.4	1.7082
844.7	1.7104
846.1	1.7113
847.5	1.7119
848.9	1.7125
850.3	1.7138
851.7	1.715
853.1	1.716
854.5	1.7166
855.8	1.7172
857.2	1.7191
858.6	1.7197
860	1.7203
861.4	1.7222
862.8	1.7225
864.2	1.7225
865.5	1.7246
866.9	1.7259
868.3	1.7268
869.7	1.7277
871.1	1.7281
872.5	1.7299
873.8	1.7312
875.3	1.7327
876.6	1.7333
878	1.7349
879.4	1.7361
880.8	1.737
882.2	1.7377
883.6	1.7389
884.9	1.7395
886.3	1.742
887.7	1.7429
889.1	1.7432
890.4	1.7442
891.9	1.7451
893.2	1.747
894.6	1.7482
896	1.7482
897.4	1.7494
898.8	1.7504
900.2	1.7522
901.5	1.7532
902.9	1.755
904.3	1.7556
905.7	1.7566
907.1	1.7575
908.5	1.7584
909.8	1.76
911.2	1.7628
912.6	1.7634
914	1.7637
915.4	1.7649
916.8	1.7674
918.1	1.7687
919.5	1.7693
920.9	1.7708
922.3	1.7724
923.7	1.7727
925	1.7736
926.4	1.7758
927.8	1.7767
929.2	1.7777
930.6	1.7783
932	1.7789
933.4	1.7808
934.7	1.7826
936.1	1.7832
937.5	1.7839
938.9	1.7854
940.3	1.7866
941.7	1.7879
943.1	1.7885
944.4	1.7904
945.8	1.7904
947.2	1.791
948.6	1.7922
950	1.7932
951.4	1.7938
952.7	1.795
954.1	1.7959
955.5	1.7969
956.9	1.7978
958.3	1.7984
959.7	1.7994
961.1	1.7997
962.4	1.8006
963.8	1.8015
965.2	1.8028
966.6	1.8034
968	1.8043
969.4	1.8056
970.7	1.8056
972.1	1.8071
973.5	1.8083
974.9	1.8093
976.3	1.8096
977.7	1.8099
979	1.8108
980.4	1.8121
981.8	1.8133
983.2	1.8136
984.6	1.8139
986	1.8149
987.4	1.8161
988.8	1.8161
990.1	1.817
991.5	1.8183
992.9	1.8183
994.3	1.8192
995.7	1.8195
997.1	1.8198
998.5	1.8211
999.8	1.822
1001.2	1.8223
1002.6	1.8226
1004	1.8238
1005.4	1.8245
1006.8	1.8245
1008.1	1.8251
1009.5	1.8251
1010.9	1.8263
1012.3	1.8269
1013.7	1.8269
1015	1.8276
1016.4	1.8285
1017.8	1.8294
1019.2	1.8294
1020.6	1.83
1022	1.831
1023.4	1.8322
1024.7	1.8331
1026.1	1.8335
1027.5	1.8341
1028.9	1.835
1030.3	1.835
1031.7	1.8375
1033.1	1.8381
1034.4	1.839
1035.8	1.839
1037.2	1.84
1038.6	1.8412
1040	1.8421
1041.4	1.8431
1042.7	1.8459
1044.1	1.8468
1045.5	1.8468
1046.9	1.849
1048.3	1.8493
1049.7	1.8511
1051.1	1.8533
1052.4	1.8552
1053.8	1.8573
1055.2	1.8598
1056.6	1.8617
1058	1.8645
1059.4	1.8663
1060.7	1.8694
1062.1	1.8716
1063.5	1.8734
1064.9	1.8753
1066.3	1.8769
1067.7	1.8793
1069	1.8806
1070.4	1.8828
1071.8	1.8843
1073.2	1.8859
1074.6	1.8877
1076	1.889
1077.4	1.8902
1078.8	1.8911
1080.1	1.893
1081.5	1.8939
1082.9	1.8958
1084.3	1.8973
1085.7	1.8983
1087.1	1.8992
1088.4	1.9007
1089.9	1.902
1091.2	1.9026
1092.6	1.9041
1094	1.9057
1095.4	1.906
1096.8	1.9076
1098.2	1.9082
1099.6	1.9085
1100.9	1.9103
1102.3	1.9113
1103.7	1.9113
1105.1	1.9141
1106.5	1.9147
1107.9	1.9159
1109.2	1.9172
1110.6	1.9178
1112	1.9178
1113.4	1.92
1114.8	1.9215
1116.1	1.9224
1117.5	1.9231
1118.9	1.9246
1120.3	1.9252
1121.7	1.9255
1123.1	1.9265
1124.5	1.9299
1125.9	1.9308
1127.2	1.9317
1128.6	1.9327
1130	1.9348
1131.4	1.9361
1132.8	1.9386
1134.2	1.9404
1135.5	1.9417
1136.9	1.9438
1138.3	1.9466
1139.7	1.9479
1141.1	1.9503
1142.5	1.9522
1143.8	1.955
1145.2	1.9572
1146.6	1.9599
1148	1.9621
1149.4	1.9658
1150.8	1.9671
1152.2	1.9714
1153.5	1.9739
1154.9	1.9767
1156.3	1.9807
1157.7	1.9835
1159.1	1.9869
1160.4	1.99
1161.8	1.9928
1163.2	1.9965
1164.6	2.0002
1166	2.003
1167.4	2.0071
1168.8	2.0099
1170.1	2.0126
1171.5	2.0148
1172.9	2.0182
1174.3	2.0201
1175.7	2.0229
1177	2.0257
1178.4	2.0272
1179.8	2.03
1181.2	2.0322
1182.6	2.034
1184	2.0356
1185.4	2.0378
1186.8	2.0396
1188.1	2.0406
1189.5	2.043
1190.9	2.0443
1192.3	2.0449
1193.7	2.0474
1195.1	2.0486
1196.4	2.0502
1197.8	2.0511
1199.2	2.0526
1200.6	2.0539
1201.9	2.0551
1203.3	2.0567
1204.7	2.057
1206.1	2.0585
1207.5	2.0598
1208.9	2.0613
1210.3	2.0619
1211.7	2.0629
1213	2.0629
1214.4	2.0647
1215.8	2.0663
1217.2	2.0675
1218.6	2.0681
1219.9	2.0688
1221.4	2.0694
1222.7	2.0709
1224.1	2.0722
1225.5	2.0728
1226.9	2.074
1228.3	2.0747
1229.6	2.075
1231	2.0762
1232.4	2.0778
1233.8	2.0778
1235.1	2.079
1236.5	2.0796
1237.9	2.0805
1239.3	2.0809
1240.7	2.0818
1242.1	2.0827
1243.4	2.0833
1244.8	2.0836
1246.2	2.0843
1247.6	2.0855
1249	2.0855
1250.4	2.0864
1251.8	2.0874
1253.1	2.0877
1254.5	2.0877
1255.9	2.0889
1257.3	2.0889
1258.7	2.0902
1260	2.0905
1261.5	2.0905
1262.8	2.0911
1264.2	2.092
1265.6	2.0926
1267	2.0926
1268.4	2.0936
1269.7	2.0939
1271.1	2.0945
1272.5	2.0951
1273.9	2.0954
1275.3	2.0964
1276.7	2.0976
1278	2.0979
1279.4	2.0979
1280.8	2.0982
1282.2	2.0982
1283.6	2.0985
1285	2.0988
1286.3	2.1001
1287.7	2.1007
1289.1	2.1007
1290.5	2.1016
1291.9	2.1016
1293.3	2.1026
1294.7	2.1019
1296	2.1029
1297.4	2.1038
1298.8	2.1044
1300.2	2.105
[truncated: 113 more rows]

## Sheet: Fig. 2e-rate
A/C-CoNiS/S				C-CoNiS/S
Cycle Number	Specific Capacity (mAh g-1)	Coulombic Efficiency (%)		Cycle Number	Specific Capacity (mAh g-1)	Coulombic Efficiency (%)
1	1462.8			1	696.6
2	1491.1	102.383		2	693.7	99.9568
3	1487.8	99.7653		3	694.6	100.173
4	1476.8	99.7973		4	697.7	100.562
5	1479.8	100.749		5	700.4	100.473
6	1431.6	97.2422		6	698.6	99.9857
7	1438.3	101.175		7	697.6	100.201
8	1445.4	100.487		8	700.4	100.43
9	1441.5	100.042		9	699.4	99.9714
10	1435.6	99.9791		10	698.5	100.172
11	1388.1	97.0631		11	684.4	98.0516
12	1381.4	100.196		12	683.9	100.073
13	1388	100.376		13	682.9	99.9268
14	1390	100.195		14	682	99.9707
15	1393.7	100.324		15	683.3	100.176
16	1369.6	98.2567		16	662	97.0532
17	1359.2	99.7358		17	661.4	100.091
18	1359.4	99.9559		18	660.3	99.879
19	1355.3	99.8894		19	660.2	99.9546
20	1355.3	99.9336		20	658.4	99.9696
21	1321.4	97.4628		21	616.8	93.5964
22	1318.9	99.8713		22	617	100.244
23	1317.3	99.9241		23	609.6	99.0414
24	1316.5	99.9696		24	604.7	99.4082
25	1316.2	99.9468		25	594.6	98.5743
26	1276.2	97.0273		26	533.9	90.0793
27	1271	99.8194		27	525.4	98.964
28	1270.7	99.7958		28	517.7	99.0434
29	1270.2	99.9292		29	509.3	98.7398
30	1270.1	99.8742		30	499.1	98.5001
31	1490.3	117.587		31	714.8	143.678
32	1476.3	100.007		32	707.3	94.7488
33	1465.4	100		33	700.8	99.1651
34	1476.6	101.394		34	697.6	99.7569
35	1466.1	99.8298		35	696.8	100.043
36	1455.5	99.9382		36	697.4	100.259
37	1447.1	100.166		37	704.2	101.047
38	1454.8	101.084		38	703.9	100.185
39	1452.6	100.165		39	703.7	100.214
40	1447.9	100.305		40	703.2	100.185
41	1435.4	99.8261		41	701.6	100.014
42	1433.9	100.336		42	700.2	100.057
43	1436.4	100.638		43	700.2	100.2
44	1427	99.7065		44	700.1	100.172
45	1415.3	99.9012		45	703.1	100.615

## Sheet: Fig. 2f-rate compare
rate	this work	rate	S/PCs	rate	MoTe2-rGO/S	rate	FeS2@NCMS/S	rate	Y SAs/NC-S	rate	S@MoS2-Mo1/SGF	rate	Fe-Nx-Fe SACs	rate	C-FeSnOx@MXene/PP	rate	S@Mn1-PNC	rate	S@Se-ZnS/HSC	rate	GF@SnSe
0.5	1.4937	0.1	1.47	0.5	0.897	0.1	0.624	0.5	0.719	0.2	1.042	0.2	1.03	0.167	1.2892	0.1	0.989	0.1	1.0645	0.1	1.15
1	1.435	0.2	1.386	0.83	0.843	0.2	0.573	1	0.669	0.5	0.831	0.4	0.865	0.334	0.8927	0.2	0.901	0.2	0.9796	0.2	0.92
2	1.3892	0.5	1.295	1.33	0.819	0.5	0.533	2	0.617	1	0.529	0.5	0.8	0.835	0.7306	0.5	0.814	0.5	0.9501	0.5	0.77
3	1.3534	1	1.144	1.67	0.806	1	0.444	5	0.576	2	0.281	1	0.735	1.67	0.5774	1	0.776	1	0.8692	1	0.63
4	1.3184	2	0.983	3.34	0.694	2	0.34			5	0.171	2	0.664	3.34	0.4157	2	0.678	2	0.7921	2	0.5
5	1.2782	3	0.868			5	0.139					5	0.545			5	0.576			3	0.39
		5	0.707																	5	0.22

## Sheet: Fig. 2g-3Ag
Cycle Number	Specific Capacity (mAh g-1)	Coulombic Efficiency (%)
1	1546.9
2	1532.5	99.0947
3	1523	99.4385
4	1516.4	99.6386
5	1510.6	99.7227
6	1512.5	100.02
7	1511.3	99.9339
8	1505.2	99.735
9	1500.3	99.7407
10	1502.7	100.087
11	1501.1	99.9667
12	1496.2	99.8398
13	1493.9	99.9532
14	1493.9	99.9866
15	1491.5	99.9263
16	1489.7	99.9463
17	1487.3	99.9798
18	1495	100.518
19	1506.3	100.648
20	1522.2	100.955
21	1537.9	100.925
22	1544.4	100.416
23	1555.5	100.745
24	1562.5	100.418
25	1560.3	100.141
26	1558	99.9872
27	1558.1	100.058
28	1553.5	99.9614
29	1550.5	99.8005
30	1563.3	100.624
31	1556.2	99.6733
32	1547.1	99.6073
33	1542.1	99.8705
34	1538	99.8247
35	1534.8	99.9544
36	1533.6	99.9413
37	1530.8	99.9086
38	1527.3	99.9934
39	1528.9	100.098
40	1535.2	100.511
41	1545.7	100.533
42	1554.8	100.504
43	1560.6	100.47
44	1570.6	100.473
45	1566	99.8533
46	1567.9	100.217
47	1571.1	100.338
48	1569	99.9681
49	1570.5	100.166
50	1568.3	99.9873
51	1562.6	99.9105
52	1558.3	99.9102
53	1556.3	100.039
54	1553.4	100.006
55	1550.6	99.9549
56	1548.7	99.9806
57	1546.8	99.9806
58	1544.7	99.9288
59	1544.7	100.039
60	1542.7	99.9806
61	1539.7	99.9935
62	1540.2	100.078
63	1539.8	100.104
64	1550.3	100.48
65	1553.5	100.31
66	1565.3	100.385
67	1568.7	100.345
68	1571	100.159
69	1573.4	100.3
70	1570.8	99.9046
71	1570.6	100.038
72	1570.8	100.147
73	1569.1	99.9873
74	1567.1	100.051
75	1566.8	100.115
76	1569.3	100.134
77	1570.4	100.23
78	1569.5	100.064
79	1572.7	100.198
80	1571.3	100.127
81	1570.9	100.076
82	1571.9	100.127
83	1571.7	99.9682
84	1570.3	100.108
85	1571.9	100.121
86	1571.1	100.057
87	1574.3	100.255
88	1567	99.8853
89	1570.2	100.14
90	1568.2	100.089
91	1576.4	100.587
92	1577.9	99.9557
93	1574.9	100
94	1570.7	99.93
95	1570.4	100.032
96	1567	100.045
97	1566.9	99.9936
98	1567.3	100.07
99	1566.7	100.179
100	1565.3	99.8915
101	1559.8	99.9487
102	1563.9	100.109
103	1558.8	99.8463
104	1559.3	100.18
105	1554.2	99.8394
106	1552.9	100.064
107	1551.1	99.9871
108	1549.3	100.052
109	1551.9	100.207
110	1559.7	100.412
111	1563.2	100.192
112	1569.2	100.313
113	1581.5	100.63
114	1592.4	100.492
115	1587.8	100.031
116	1585.3	99.9937
117	1586.2	100.101
118	1585.4	100.05
119	1581.5	99.8359
120	1578.4	99.9747
121	1579.8	100.152
122	1575	99.8985
123	1573.8	99.9682
124	1570.3	99.9046
125	1567.7	100.013
126	1566.9	100.045
127	1566.8	100.013
128	1563.2	100.019
129	1561.8	99.8849
130	1560.8	100.032
131	1559.1	99.9679
132	1560.8	100.218
133	1567.2	100.449
134	1571.4	100.076
135	1572.3	100.032
136	1581.1	100.426
137	1574.2	99.7339
138	1572.9	100.025
139	1580	100.317
140	1571.2	99.7397
141	1568	99.9554
142	1569.8	100.045
143	1565.9	99.9745
144	1567.6	100.057
145	1566.6	99.9043
146	1562.5	99.853
147	1558.1	99.8782
148	1555.9	100.013
149	1553.6	99.9421
150	1551.8	99.9549
151	1550.2	100.026
152	1547.6	99.9419
153	1547.9	99.9613
154	1546.2	100.006
155	1549.3	100.142
156	1559.1	100.386
157	1565.5	100.333
158	1566.9	99.8598
159	1573.1	100.312
160	1576.7	100.121
161	1577.9	99.9747
162	1575.5	99.9937
163	1573.8	100.019
164	1572.1	99.892
165	1569.6	99.9491
166	1566.4	99.9235
167	1564.7	100.038
168	1564.4	99.9297
169	1562.8	99.9744
170	1557.1	99.8077
171	1555.1	100.058
172	1552.5	99.9099
173	1553.6	100.09
174	1551.8	99.8777
175	1550.1	99.942
176	1548.8	100.013
177	1546.3	99.9225
178	1550.8	100.31
179	1556.5	100.135
180	1562.9	100.205
181	1571.7	100.287
182	1569.5	99.8982
183	1573.1	100.095
184	1574	100.013
185	1571.7	99.8475
186	1568.6	100.032
187	1565	99.8787
188	1566.4	100.057
189	1564	99.968
190	1561.6	99.8274
191	1560.8	100.019
192	1558.8	99.9808
193	1556.5	99.9807
194	1555.6	99.955
195	1554.6	99.9357
196	1556	100.077
197	1551.9	99.9099
198	1555.6	100.09
199	1553.8	99.9807
200	1554.4	100.084
201	1555.8	100
202	1555.6	100.006
203	1557.8	100.174
204	1562.4	101.29
205	1563.9	100.045
206	1568.4	100.096
207	1568.4	99.9427
208	1567.1	100.032
209	1566.2	99.9745
210	1563.5	99.9042
211	1563.1	99.9872
212	1562.6	99.968
213	1557.6	99.763
214	1555.4	100.064
215	1553.2	99.8072
216	1552.3	100.058
217	1552	100.039
218	1550.5	99.9162
219	1550.8	99.9935
220	1545.7	99.9095
221	1546.7	100.045
222	1544.8	99.9353
223	1545.9	100.117
224	1544.7	99.9095
225	1552.9	100.349
226	1559.1	100.186
227	1568.7	100.307
228	1574.2	100.134
229	1573.8	99.9809
230	1569.8	99.6319
231	1567	100.032
232	1566.2	99.9107
233	1565.1	99.9553
234	1560.7	99.8976
235	1560.6	99.9936
236	1557.7	100.026
237	1558.3	99.9295
238	1560.7	100.077
239	1559.1	99.9615
240	1554.2	99.8972
241	1549.7	99.8582
242	1548.9	99.9742
243	1548.6	99.9806
244	1549.6	100.026
245	1548.1	100.065
246	1547	99.8516
247	1547.9	100.123
248	1548.1	99.9871
249	1552.7	100.161
250	1554	99.9871
251	1560.1	100.173
252	1563.4	100.045
253	1564.8	99.9617
254	1563.6	99.9489
255	1565.2	100.109
256	1559.9	99.8208
257	1559.7	100.038
258	1556.7	99.9486
259	1553.7	99.8009
260	1552.4	99.9742
261	1551.9	100.045
262	1549.1	99.8968
263	1546.9	99.8709
264	1545.1	100.032
265	1545.3	99.9677
266	1541.4	99.8187
267	1541.5	100.097
268	1540.5	99.825
269	1538.8	100.019
270	1539.2	100.032
271	1540.3	100.071
272	1551.5	100.401
273	1555.2	100.032
274	1554.1	99.955
275	1556.9	101.778
276	1559.7	100.128
277	1556.9	99.923
278	1560	100.135
279	1556.8	99.7118
280	1553.6	100
281	1548.5	99.8002
282	1546.4	99.9418
283	1544.1	99.9223
284	1543.8	100.084
285	1541.9	99.9546
286	1540.2	99.9157
287	1539.8	100.137
288	1541	100.013
289	1539.7	99.9546
290	1537.8	99.9805
291	1536.8	99.974
292	1534.7	99.987
293	1535.3	100.059
294	1534.7	99.9739
295	1537.1	100.13
296	1538.5	100.059
297	1544.9	100.24
298	1546.5	100
299	1549.4	100.084
300	1545.5	99.832
301	1549.4	100.123
302	1550.4	99.9935
303	1543.2	99.8124
304	1542.7	99.9547
305	1539.9	99.987
306	1541.5	99.9805
307	1539.4	99.9351
308	1538.8	99.9545
309	1533.6	99.9544
310	1530.8	99.9347
311	1533.1	100.124
312	1530.4	99.876
313	1528.5	99.9935
314	1525	99.8494
315	1527.2	100.059
316	1524.8	99.941
317	1522.5	100.072
318	1521.7	99.895
319	1525.2	100.184
320	1528	100.065
321	1528.3	100.039
322	1530.1	100.046
323	1526.8	99.9149
324	1530.1	100.131
325	1526.4	99.8561
326	1525.8	100.046
327	1523.2	99.9016
328	1519.9	99.8555
329	1520.8	100.151
330	1519.7	99.9474
331	1522	100.079
332	1519.4	99.9079
333	1515.9	99.9472
334	1514.6	99.9538
335	1513	100.007
336	1514.1	100.079
337	1511.9	99.9471
338	1511.9	100.06
339	1510.3	99.9074
340	1509.1	100.053
341	1510.4	100.073
342	1509.8	99.9934
343	1510.8	100.066
344	1513	99.9868
345	1515.8	100.119
346	1516.3	99.9604
347	1514.2	100.013
348	1514.2	99.9604
349	1512.5	99.9009
350	1513.1	100.073
351	1512.9	99.9934
352	1509.7	99.9073
353	1510.1	100.02
354	1509.9	100.033
355	1511.4	100.066
356	1511.5	100.02
357	1507.2	99.8741
358	1505.2	100.013
359	1503.7	99.9934
360	1503.8	100.027
361	1502.3	99.9202
362	1501	100.02
363	1501.4	100.02
364	1501.8	100.04
365	1501.9	100.093
366	1501.6	99.9933
367	1500.6	100.047
368	1500.5	99.96
369	1500.2	100.087
370	1499.2	99.8801
371	1501.7	100.147
372	1499.2	99.8668
373	1501.9	100.1
374	1502.3	100.027
375	1500.1	99.98
376	1497.6	99.8933
377	1498.9	100.02
378	1497.8	99.9933
379	1496.1	100.053
380	1492.1	99.8461
381	1491.4	100.027
382	1490	100.027
383	1489.4	100.013
384	1488.3	99.9731
385	1486.2	99.8723
386	1485.3	100.034
387	1483.5	99.9125
388	1482.8	100.02
389	1486.2	100.155
390	1486.7	100.061
391	1495	100.248
392	1501.2	100.067
393	1501.9	99.9667
394	1503.8	100.087
395	1504.3	99.9402
396	1505.9	100.1
397	1503.7	99.8539
398	1502.4	99.9667
399	1501.4	99.9401
400	1500.9	99.9867
401	1500.1	99.96
402	1499.7	100.047
403	1498.1	99.9933
404	1498.7	100.013
405	1498.2	100.013
406	1496	99.9399
407	1495.2	99.9532
408	1493.8	99.9465
409	1494.7	100.1
410	1494.9	100.054
411	1493.6	99.9799
412	1492.8	99.9866
413	1495.5	100.167
414	1494.4	99.873
415	1494.2	100.033
416	1493.3	99.9933
417	1495.3	100.027
418	1494.2	99.9532
419	1494.2	99.9799
420	1495	100.114
421	1490.9	99.9129
422	1488.4	99.9262
423	1487.6	99.9866
424	1486.8	100.088
425	1490.6	100.081
426	1489.1	100.067
427	1489.9	99.9128
428	1488.9	99.9798
429	1490.5	100.067
430	1490.7	100.007
431	1491.3	99.9732
432	1490.7	100.101
433	1489.6	99.886
434	1490.6	100.047
435	1488.3	99.906
436	1489.8	100.067
437	1490.3	100.067
438	1489	99.819
439	1489.7	100.114
440	1491.6	100.067
441	1491.9	100.02
442	1490.9	99.9263
443	1489.8	100.047
444	1491.4	100.074
445	1488.6	99.8926
446	1488.2	99.9396
447	1487.5	100.04
448	1484.4	99.8991
449	1486.6	100.121
450	1487.7	100.067
451	1487	99.9395
452	1485.5	100.128
453	1482.9	99.8989
454	1485.4	100.027
455	1482.5	99.9528
456	1481.7	99.9326
457	1480.5	100.007
458	1477.3	99.8986
459	1474.3	99.9661
460	1474.5	100.007
461	1474.9	100.136
462	1480.1	100.149
463	1482	100.047
464	1481.8	99.9393
465	1483.7	100.088
466	1486.1	100.027
467	1484.9	99.9933
468	1484.4	99.9529
469	1480.6	99.9123
470	1478.1	99.8514
471	1474.4	100
472	1472.5	99.8982
473	1473.7	100.136
474	1473.1	100.048
475	1474.9	100.068
476	1471.2	99.8778
477	1468.5	99.8912
478	1466.7	100.027
479	1465	99.9591
480	1464.9	100.048
481	1465.6	100.068
482	1460.4	99.8155
483	1462.3	100.171
484	1460.4	99.9247
485	1461	100.062
486	1462.3	100.123
487	1462.5	99.9727
488	1469.1	100.191
489	1471.1	100.007
490	1468.4	99.864
491	1467.7	99.9523
492	1468.2	100.123
493	1469.1	99.9388
494	1469.1	99.8369
495	1462.4	99.8225
496	1461.8	100.027
497	1461.7	100.116
498	1461.4	99.9932
499	1461.9	99.9795
500	1460.7	99.8906
501	1461.9	99.9453
502	1453.7	99.8283
503	1453.1	100.165
504	1452.9	100.007
505	1453.4	99.9656
506	1452.8	100.048
507	1452.1	100.048
508	1451	99.9724
509	1451.6	100.083
510	1453.8	100.131
511	1460.1	100.192
512	1465	100.288
513	1470.3	99.9864
514	1471.1	100.014
515	1472.3	99.9525
516	1471.5	99.8372
517	1471.5	99.9524
518	1467.6	99.9523
519	1464.4	99.8364
520	1463.3	99.8431
521	1460.3	100.096
522	1460.8	99.9521
523	1463.4	99.9932
524	1459.5	99.9521
525	1457.1	100.048
526	1457.7	100.048
527	1459.7	100.096
528	1458.3	99.9931
529	1458.1	99.9863
530	1456.1	99.9931
531	1456.5	100.103
532	1456.2	100.027
533	1456.4	100.096
534	1457.3	100.062
535	1458	99.9657
536	1460.5	100.11
537	1466.6	100.171
538	1465.1	99.9386
539	1469	100.061
540	1469.6	99.9864
541	1465.5	99.9386
542	1462.1	99.6456
543	1460.4	100.254
544	1463.8	100.109
545	1460	99.8154
546	1457.2	99.9931
547	1460.8	100.185
548	1462.2	100.075
549	1462.3	99.9795
550	1462.1	100.11
551	1460.4	99.8837
552	1460.1	100.062
553	1457.4	99.9177
554	1459.8	100.048
555	1459.9	100.062
556	1459.9	99.9863
557	1460.3	100.034
558	1460.4	100.027
559	1461.1	100.11
560	1462.2	100.062
561	1459.9	99.8359
562	1457.7	100.027
563	1464.9	100.281
564	1463.5	99.8431
565	1463.8	100.041
566	1460.4	99.8496
567	1453.2	99.8077
568	1456.5	100.282
569	1457.5	99.9177
570	1455.6	100.027
571	1455.4	100.014
572	1455.7	100.007
573	1416.6	97.3608
574	1400.1	97.7928
575	1431.4	100.782
576	1477	103.215
577	1511.9	102.662
578	1484.2	101.097
579	1488.4	100.317
580	1489.4	100.121
581	1490.7	100.296
582	1491.8	100.141
583	1489.8	100.02
584	1490.2	100.081
585	1487.4	99.9597
586	1481.6	99.8719
587	1475.8	99.7971
588	1473.8	100.109
589	1475.7	100.204
590	1476.9	99.9323
591	1475.1	99.9255
592	1473.1	99.8509
593	1466.9	99.8706
594	1465	99.8432
595	1460	99.9384
596	1455.7	99.7943
597	1452.5	100
598	1452.4	100.062
599	1446.4	99.8757
600	1445.8	99.8964
601	1445.3	100.152
602	1449	100.152
603	1446.8	99.7793
604	1445.8	100.042
605	1443.5	99.8962
606	1443.5	100.049
607	1480.1	102.571
608	1422.7	96.3563
609	1476.6	100.183
610	1473.1	99.9051
611	1467.2	99.8843
612	1465.5	99.8161
613	1453.1	99.7118
614	1452.3	100.014
615	1443.2	99.7305
616	1443.4	100.028
617	1439.3	99.9167
618	1435.5	99.9026
619	1432.5	99.9442
620	1425.5	99.804
621	1423.7	99.9509
622	1424.1	100.084
623	1429	100.267
624	1429.4	99.951
625	1437.6	100.314
626	1432	99.6312
627	1433.2	99.9233
628	1432.7	100.126
629	1430.2	99.8185
630	1429.3	99.8533
631	1426.2	99.972
632	1424.3	99.8178
633	1424.7	100.021
634	1423.5	100.077
635	1420.9	99.9508
636	1418.8	99.9648
637	1425.4	100.324
638	1422.4	99.6846
639	1415.4	99.9506
640	1416.2	100.085
641	1413.3	100
642	1414.3	100.127
643	1412.9	99.9788
644	1418.5	100.226
645	1423	100.218
646	1423.1	99.9649
647	1558.7	109.536
648	1489.4	99.6921
649	1483.3	99.9124
650	1479.8	99.7304
651	1469.2	99.742
652	1465.3	99.8977
653	1459.6	99.8017
654	1456.8	99.8903
655	1453.8	99.9313
656	1448.9	99.8966
657	1449.9	99.9931
658	1439.8	99.7229
659	1433.5	99.8329
660	1431.9	100.014
661	1427.3	99.8671
662	1426.3	100.056
663	1419	99.8593
664	1419.8	100.085
665	1416.6	99.9718
666	1420.2	100.176
667	1422.4	100.169
668	1424.6	99.9649
669	1425.8	100.049
670	1427.3	99.93
671	1427.9	99.993
672	1424.9	99.8319
673	1420.1	99.7612
674	1420.4	100.063
675	1417.6	99.8521
676	1415.3	99.9929
677	1418.4	100.113
678	1410.8	99.7807
679	1409	100
680	1412.6	100.227
681	1408.8	100.028
682	1409	100.057
683	1408.4	99.9574
684	1405.6	99.936
685	1406.2	100.242
686	1407.7	100.057
687	1409.9	100.163
688	1409.1	99.9433
689	1404.9	99.8933
690	1405.1	100.157
691	1403.7	99.9715
692	1404.7	100.1
693	1412.9	100.191
694	1411.9	99.8727
695	1414.1	100
696	1414.1	99.8306
697	1411.9	99.9717
698	1411.5	99.8373
699	1411.5	99.9363
700	1408.4	99.9432
701	1408.4	100.057
702	1407	100.043
703	1403.2	99.8932
704	1405.9	100.207
705	1407.8	100.043
706	1405.2	100.043
707	1407.1	99.9219
708	1405.3	100.15
709	1404.2	100.128
710	1407.4	100.128
711	1404.1	99.9858
712	1405	100.107
713	1401.5	99.9358
714	1463.9	104.49
715	1436.3	99.3567
716	1437.1	100.412
717	1438.1	100.23
718	1437.3	100.167
719	1435.4	100.035
720	1429.6	99.8882
721	1428.8	100.063
722	1422.2	99.7825
723	1420.1	100
724	1418.7	99.9648
725	1415.7	99.9929
726	1416.6	99.9718
727	1418.9	100
728	1416.7	99.9083
729	1414	99.7883
730	1412.1	99.8162
731	1406.6	99.8084
732	1405.5	99.9289
733	1400.4	99.7578
734	1393	99.7851
735	1389.3	99.9424
736	1397.6	100.46
737	1396.9	99.9356
738	1396.9	99.907
739	1387.2	99.6552
740	1385.3	100.159
741	1386.9	99.9568
742	1379.3	99.848
743	1378.5	100.051
744	1379.8	100.116
745	1377.5	99.9782
746	1378.3	100.145
747	1380.4	100.174
748	1377.1	99.8622
749	1375.2	100.007
750	1378	100.138
751	1381.9	100.298
752	1385.7	100.072
753	1391.9	100.115
754	1390.2	99.7632
755	1386.3	99.6191
756	1389	100.238
757	1387.5	99.5837
758	1385.5	99.9495
759	1383.4	99.8845
760	1380.2	99.8264
761	1382.7	100.159
762	1393.6	100.31
763	1386.2	99.2767
764	1376.4	100.277
765	1389	100.427
766	1389.2	100.014
767	1388.5	99.9424
768	1379.5	99.8408
769	1378.6	100.065
770	1379.6	100.196
771	1379.4	100.058
772	1382.4	100.247
773	1383.5	100.246
774	1381.2	99.9493
775	1384.7	100.239
776	1385	100.036
777	1386.3	100.166
778	1389.4	100.094
779	1385.8	99.9135
780	1388.5	100.029
781	1389.6	99.8132
782	1387.3	99.9928
783	1388.3	99.9784
784	1385.7	99.7624
785	1379.4	99.6244
786	1376.3	99.7825
787	1373.3	99.8618
788	1363.1	99.6782
789	1362.2	99.9853
790	1363.7	100.213
791	1370.7	100.058
792	1373.8	100
793	1371.1	99.7889
794	1367.8	99.9488
795	1366.9	99.9781
796	1366.8	99.9707
797	1366.5	99.9854
798	1366.9	99.9854
799	1364.6	99.9561
800	1366	100.205
801	1364.7	99.9121
802	1369	100.117
803	1369.6	100.102
804	1370.5	100.051
805	1369.9	100.015
806	1365.8	99.8684
807	1370.7	100.41
808	1373.6	100.036
809	1364.2	99.7004
810	1368	100.529
811	1375.3	100.16
812	1369.4	99.4625
813	1365.7	100.308
814	1368.9	100.418
815	1377.1	100.218
816	1379.6	100.036
817	1369.9	99.5422
818	1366.8	100.066
819	1368.1	100.183
820	1365.8	99.8319
821	1365.4	100.066
822	1362.8	99.978
823	1361.9	99.89
824	1362.3	100.147
825	1359.1	100.059
826	1358.6	100.015
827	1358.1	100.096
828	1357.9	100
829	1359.6	100.265
830	1363.1	100.081
831	1373.4	100.476
832	1377.6	99.9855
833	1376.6	99.566
834	1375.9	99.9855
835	1374	99.3996
836	1368.1	99.6794
837	1359	99.5896
838	1352.8	99.7714
839	1350.7	99.9408
840	1347.2	99.837
841	1345.8	99.9406
842	1344.4	100.052
843	1343.1	100.015
844	1344.6	100.112
845	1345.4	100.015
846	1346.8	100.089
847	1346.6	100.037
848	1345.6	99.9257
849	1348.2	100.089
850	1348.7	100.111
851	1348	100.067
852	1346.8	99.9629
853	1346.3	100.104
854	1346.9	100.149
855	1348	99.9111
856	1353	100.311
857	1352.6	99.7861
858	1356.4	100.251
859	1356.4	100.052
860	1354.1	99.6614
861	1355.7	100.244
862	1355.4	99.8453
863	1353.2	100.148
864	1354.3	99.882
865	1354.5	100.081
866	1360.5	99.5027
867	1364.7	100.066
868	1364.2	99.766
869	1359.8	99.9853
870	1363.8	100.279
871	1365.4	100.095
872	1350.1	99.712
873	1360.1	100.778
874	1354.4	99.8158
875	1354	100.17
876	1355.9	100.207
877	1357.8	100.288
878	1357.1	100.037
879	1361.1	100.287
880	1361.1	100.066
881	1360.4	100.029
882	1364.3	100.36
883	1370.2	100.293
884	1374.4	100.146
885	1379.5	99.9855
886	1374.9	99.6666
887	1366.9	99.4688
888	1359	99.5094
889	1353.4	99.544
890	1350.7	100.037
891	1342.8	99.3563
892	1341.3	99.9404
893	1338.7	99.7467
894	1337.3	99.9178
895	1332	99.626
896	1326	99.7142
897	1322.9	99.9169
898	1321.1	99.9093
899	1322.6	100.205
900	1320	99.7506
901	1318.5	99.9394
902	1323.2	100.174
903	1322.4	99.8942
904	1321.5	99.9622
905	1317.7	99.8787
906	1317.9	100.053
907	1317.9	100.099
908	1318.8	100.076
909	1321.3	100.129
910	1326	100.091
911	1325.3	99.7967
912	1325.7	100.068
913	1324.7	100.045
914	1332.1	100.068
915	1327.4	99.9322
916	1329.5	100.476
917	1330.3	99.9549
918	1333.1	100.278
919	1329.1	99.8798
920	1324.2	100.106
921	1327.7	100.332
922	1328.5	100.053
923	1325.8	100.128
924	1335.9	100.709
925	1335.2	100.037
926	1337.5	100.12
927	1338.5	100.127
928	1343.5	100.082
929	1337.1	99.9552
930	1336	99.9626
931	1334.5	100.007
932	1332	99.9325
933	1330.5	100.03
934	1327.7	99.8496
935	1326.7	100.045
936	1328.2	100.03
937	1329.9	100.143
938	1334.2	102.198
939	1331.9	99.7006
940	1329.2	99.5954
941	1323.9	99.5488
942	1319.2	99.758
943	1312.1	99.6809
944	1306.9	99.8091
945	1305.4	100.084
946	1307.3	99.9083
947	1297.9	99.4331
948	1296.3	100.139
949	1295.3	99.9768
950	1292.7	100.139
951	1294.2	102.05
952	1281.7	99.6192
953	1282.2	100.023
954	1281.2	100.141
955	1283.5	100.234
956	1286.1	100.296
957	1289.2	100.218
958	1289	100.163
959	1292	100.295
960	1293.4	100.248
961	1294.3	100.147
962	1299.4	100.324
963	1302	100.239
964	1312.3	100.575
965	1328	100.682
966	1332.1	99.8651
967	1330.4	99.4915
968	1325.6	99.4971
969	1320.8	99.5178
970	1313.9	99.2972
971	1310.9	99.6125
972	1302	99.6251
973	1296.3	99.8075
974	1290.8	99.668
975	1293.4	100.108
976	1291.9	100.008
977	1291.3	99.9768
978	1283.9	99.8134
979	1281.7	100.117
980	1289.3	100.249
981	1288	99.9534
982	1287.6	100.085
983	1288.5	100.194
984	1287.2	100.047
985	1288.2	100.14
986	1289.2	100.194
987	1295	100.411
988	1292.1	99.9536
989	1294.2	100.186
990	1298.3	100.27
991	1298.2	100.139
992	1308.2	100.623
993	1317.3	100.213
994	1316.6	99.8786
995	1319.8	99.7807
996	1308	99.2413
997	1308.4	99.9618
998	1306.9	99.6037
999	1302.3	99.6404
1000	1297.5	99.823
1001	1295.1	99.7689
1002	1287.8	99.7521
1003	1286.3	99.9611
1004	1283.7	99.9455
1005	1286.8	100.281
1006	1288.2	100.047
1007	1290.3	100.085
1008	1288.6	99.8683
1009	1286	100.109
1010	1285.1	100.031
1011	1283.9	100.25
1012	1286.1	100.187
1013	1290.1	100.413
1014	1294.5	100.225
1015	1294.6	100.116
1016	1299.3	100.293
1017	1300.7	100.177
1018	1302.1	100.262
1019	1303.9	100.154
1020	1309.8	100.306
1021	1315.5	100.305
1022	1309.3	99.7866
1023	1312.2	99.9467
1024	1309.5	99.7107
1025	1308.3	99.8626
1026	1305.2	99.8088
1027	1303	99.7245
1028	1297.3	99.5167
1029	1287.8	99.3596
1030	1280.9	99.7586
1031	1275.6	99.7186
1032	1278.5	100.432
1033	1281.9	99.7199
1034	1273.5	99.6167
1035	1270.6	99.7879
1036	1267.2	99.8896
1037	1263	99.7788
1038	1271.7	100.26
1039	1263.9	99.5432
1040	1257.9	99.8016
1041	1258.4	100.103
1042	1255.5	99.9602
1043	1255.5	100.072
1044	1254.2	100.04
1045	1254.5	100.064
1046	1254.3	100.072
1047	1257.2	100.247
1048	1261.6	100.27
1049	1265.6	100.047
1050	1269.6	102.644
1051	1271.9	100.016
1052	1271.5	99.6864
1053	1269.2	99.6389
1054	1266.8	99.6696
1055	1264.5	99.9763
1056	1262.9	99.7946
1057	1262.6	100.079
1058	1264.2	100.127
1059	1265.1	99.921
1060	1262.2	100.374
1061	1270.1	100.371
1062	1274.1	100.283
1063	1277.9	100.125
1064	1282	100.313
1065	1289.3	100.233
1066	1290.1	100.016
1067	1291.4	100.031
1068	1291.8	99.9845
1069	1292.7	100.155
1070	1291.9	99.9072
1071	1293.3	100.132
1072	1293.2	100.054
1073	1295.5	100.147
1074	1295.7	100.062
1075	1299.9	100.285
1076	1303.7	99.977
1077	1306.7	100
1078	1305.2	99.6564
1079	1306.2	99.8929
1080	1302.9	99.8085
1081	1302.5	99.9463
1082	1305	100.138
1083	1303.6	99.8545
1084	1303.3	100.208
1085	1303.9	100.339
1086	1308.9	100.176
1087	1307.9	100.031
1088	1310.5	100.445
1089	1314.3	100.267
1090	1316.3	100.152
1091	1318	100.19
1092	1316.9	100.008
1093	1320.5	100.22
1094	1320	99.947
1095	1313.6	99.848
1096	1310.6	100.031
1097	1309.8	100.053
1098	1310	100.207
1099	1310	100.076
1100	1311.1	100.115
1101	1310.6	100
1102	1308.7	100.031
1103	1307.2	99.9465
1104	1310.6	100.199
1105	1317.2	100.152
1106	1316.1	99.2983
1107	1307.5	99.0906
1108	1299.1	99.1604
1109	1288.3	99.2756
1110	1289.3	99.8297
1111	1286.4	99.6591
1112	1279.3	99.5487
1113	1276.1	99.8435
1114	1277.4	99.8827
1115	1272.1	99.9372
1116	1273.3	100.181
1117	1270.9	99.9214
1118	1270.6	100.008
1119	1266.9	100.087
1120	1265.6	100.19
1121	1271.8	100.458
1122	1276.7	100.362
1123	1276.2	100.118
1124	1278.7	100.267
1125	1280.6	100.235
1126	1279.7	100.086
1127	1281.1	100.235
1128	1281	100.149
1129	1281.2	100.109
1130	1282.2	100.148
1131	1284	100.172
1132	1282	100.016
1133	1288.4	100.335
1134	1292.9	99.9536
1135	1292.5	99.5993
1136	1288.9	99.4291
1137	1280	99.2402
1138	1273.7	99.5389
1139	1278.2	100.235
1140	1277.8	99.2004
1141	1264.8	99.567
1142	1269.2	100.419
1143	1260.9	99.5264
1144	1263.4	100.19
1145	1264.2	100.103
1146	1267.4	99.9842
1147	1265.3	99.9921
1148	1267.9	100.348
1149	1272.3	100.173
1150	1273.8	100.26
1151	1276.7	100.251
1152	1279.8	100.424
1153	1286.8	100.421
1154	1286.6	100.171
1155	1290.8	100.389
1156	1290.6	100.202
1157	1295.5	100.38
1158	1295.3	99.946
1159	1298.3	100.371
1160	1302.4	100.154
1161	1304.3	99.9464
1162	1305	99.9158
1163	1301.4	99.5868
1164	1299.1	99.7007
1165	1300.5	99.8925
1166	1302.3	100.131
1167	1285.9	99.1136
1168	1281.5	99.8131
1169	1282.2	100.07
1170	1280.6	99.8908
1171	1288.7	100.468
1172	1292.8	99.8224
1173	1292.9	100.039
1174	1291.4	99.9149
1175	1294.9	100.131
1176	1297.1	100.108
1177	1299	100.255
1178	1304.6	100.377
1179	1309.4	100.353
1180	1311.4	100.168
1181	1316.2	100.29
1182	1318.3	100.22
1183	1322.4	100.189
1184	1325.4	100.257
1185	1327.3	100.083
1186	1329	100.166
1187	1328.7	100.105
1188	1329.9	100.038
1189	1328.9	99.9624
1190	1330	100.023
1191	1329.6	99.8948
1192	1322.4	99.4734
1193	1315.4	99.962
1194	1318.1	100.297
1195	1311.4	99.5672
1196	1309.3	100.176
1197	1312.2	100.313
1198	1312.3	100.053
1199	1308.4	100.008
1200	1320.8	100.755

[truncated: 47 more sheets: Fig. 2h-cycle compare, Fig. 3a- CV-4, Fig. 3b-rate--20, Fig. 3c-cycle -20, Fig. 3d-GCD, Fig. 3e-2Ag 50, Fig. 3f- 50-20compare, Fig. 4a-CV-25, Fig. 4b-SC, Fig. 4c-DRT ac25, Fig. 4d-DRT c25, Fig. 4e-DRT ac-20, Fig. 4f-DRT c-20, Fig. 4g-Ads Energy-MXene, Fig. 4h UV25, Fig. 4i-xps Co, Fig. 5c-Gibbs free energy., Fig. 5d-Gibbs free energy, Fig. 5e-NEB, Fig. 5f-NEB …]
